# Supplementary material for: Ethylicin Prevents Potato Late Blight by Disrupting Protein Biosynthesis of Phytophthora infestans
Source: Pathogens. 2020 Apr 19;9(4):299. doi: 10.3390/pathogens9040299 (PMC7238019; doi:10.3390/pathogens9040299)
Supplement: Supplementary file 1 [file pathogens-09-00299-s001.zip]

Archive with 11 entries (10 files):
- supplement Figures and Tables/
- supplement Figures and Tables/Fig S1.jpg
- supplement Figures and Tables/Fig S2.jpg
- supplement Figures and Tables/Table S1.docx
- supplement Figures and Tables/Table S2.xlsx
- supplement Figures and Tables/Table S3.xlsx
- supplement Figures and Tables/Table S4.xlsx
- supplement Figures and Tables/Table S5.xlsx
- supplement Figures and Tables/Table S6.xlsx
- supplement Figures and Tables/Table S7.xlsx
- supplement Figures and Tables/Table S8.xlsx
