# Supplementary material for: Ethylicin Prevents Potato Late Blight by Disrupting Protein Biosynthesis of Phytophthora infestans
Source: Pathogens. 2020 Apr 19;9(4):299. doi: 10.3390/pathogens9040299 (PMC7238019; doi:10.3390/pathogens9040299)
Supplement: Supplementary file 1 [file pathogens-09-00299-s001.zip › supplement Figures and Tables/Table S2.xlsx]

## Sheet: Table S2A
The metabolites in ethylicin-treated sample were not significantly changed
VIP<1 and p>0.05
Alcohols
Class	Name	HMDBID	KeggID	VIP	Corr.Coeffs.	p	A.MESD	C.MESD	FC
Alcohols	Glycerol	HMDB00131	C00116	0.35	-0.22	0.494	34457.19 (7353.12)	30098.76 (13180.94)	0.986
aldehydes
Class	Name	HMDBID	KeggID	VIP	Corr.Coeffs.	p	A.MESD	C.MESD	FC
aldehydes	Glyceraldehyde	HMDB01051	C02154	0.81	0.52	0.087	137.38 (62.2)	200.48 (62.64)	1.489
Alkylamines
Class	Name	HMDBID	KeggID	VIP	Corr.Coeffs.	p	A.MESD	C.MESD	FC
Alkylamines	Hydroxylamine	HMDB03338	C00192	0.71	0.45	0.143	422.32 (209.92)	581.75 (151.53)	1.239
Alkylamines	Ethanolamine	HMDB00149	C00189	0.57	-0.36	0.253	119530.83 (56589.39)	84832.39 (53297.92)	0.87
Alkylamines	Ratio of Spermidine/Putrescine	HMDB01257/HMDB01414	C00315/C00134	0.34	0.21	0.505	0.01 (0)	0.01 (0)	1.287
Alkylamines	Ratio of Ethanolamine/O-Phosphoethanolamine	HMDB00149/HMDB00224	C00189/C00346	0.11	0.07	0.837	4.65 (2.62)	5.15 (3.32)	1.647
Amino Acid
Class	Name	HMDBID	KeggID	VIP	Corr.Coeffs.	p	A.MESD	C.MESD	FC
Amino Acid	Urea	HMDB00294	C00086	0.9	-0.57	0.055	46.93 (11)	34.32 (8.52)	0.684
Amino Acid	Ratio of Glycine/L-Serine	HMDB00123/HMDB00187	C00037/C00065	0.87	-0.55	0.065	1.52 (0.06)	1.46 (0.03)	0.947
Amino Acid	Ratio of L-Serine/Glycine	HMDB00187/HMDB00123	C00065/C00037	0.86	0.54	0.067	0.66 (0.03)	0.69 (0.02)	1.056
Amino Acid	Ketoleucine	HMDB00695	C00233	0.84	-0.53	0.076	50.74 (7.29)	42.1 (8.17)	0.85
Amino Acid	L-Phenylalanine	HMDB00159	C00079	0.84	-0.53	0.076	8963.65 (1110.1)	7860.04 (828.05)	0.835
Amino Acid	Methylcysteine	HMDB02108	NA	0.82	-0.52	0.082	665.93 (474.39)	289.23 (44.85)	1.955
Amino Acid	Ratio of Gamma-Aminobutyric acid/L-Glutamic acid	HMDB00112/HMDB00148	C00334/C00025	0.8	0.51	0.091	68.97 (30.85)	103.89 (32.39)	0.592
Amino Acid	Ratio of L-Valine/Alpha-ketoisovaleric acid	HMDB00883/HMDB00019	C00183/C00141	0.76	-0.48	0.114	236.28 (78.94)	162.9 (67.89)	0.553
Amino Acid	L-Alpha-aminobutyric acid	HMDB00452	C02356	0.75	0.48	0.119	3230.27 (237.5)	3453.87 (238)	0.97
Amino Acid	Sarcosine	HMDB00271	C00213	0.74	-0.47	0.125	6489.65 (699.78)	5950.08 (396.65)	1.058
Amino Acid	L-Glutamine	HMDB00641	C00064	0.73	-0.46	0.132	45931.82 (2894.47)	43327.01 (2557.56)	1.984
Amino Acid	Ratio of Alpha-ketoisovaleric acid/L-Valine	HMDB00019/HMDB00883	C00141/C00183	0.72	0.46	0.135	0 (0)	0.01 (0)	0.92
Amino Acid	L-Glutamic acid	HMDB00148	C00025	0.64	-0.41	0.188	1844.22 (163.45)	1733.53 (108.57)	1.943
Amino Acid	L-Histidine	HMDB00177	C00135	0.63	0.4	0.197	15763.31 (1915.57)	19512.31 (6263.12)	0.93
Amino Acid	Gamma-Aminobutyric acid	HMDB00112	C00334	0.63	0.4	0.198	129651.82 (67709.05)	180119.07 (55037.93)	1.074
Amino Acid	Ratio of Pyruvic acid/L-Serine	HMDB00243/HMDB00187	C00022/C00065	0.62	0.39	0.209	0.09 (0.01)	0.09 (0)	1.404
Amino Acid	L-Asparagine	HMDB00168	C00152	0.53	0.33	0.291	4904.62 (274.06)	5063.55 (196.06)	1.03
Amino Acid	L-Aspartic acid	HMDB00191	C00049	0.5	0.31	0.321	10855.53 (914.58)	11371.2 (832.43)	1.049
Amino Acid	Ratio of Pyruvic acid/L-Alanine	HMDB00243/HMDB00161	C00022/C00041	0.48	0.3	0.337	0.01 (0)	0.01 (0)	1.038
Amino Acid	Ratio of Urea/L-Arginine	HMDB00294/HMDB00517	C00086/C00062	0.48	0.3	0.341	0 (0)	0 (0)	0.051
Amino Acid	4-Hydroxy-L-proline	HMDB06055	C01015	0.43	-0.27	0.394	12382.34 (13063.43)	6097.01 (8737.34)	1.138
Amino Acid	1-Methylhistidine	HMDB00001	C01152	0.41	-0.26	0.413	594.39 (56.52)	570 (37.94)	0.928
Amino Acid	Alpha-ketoisovaleric acid	HMDB00019	C00141	0.33	0.21	0.509	177.1 (87.03)	210.22 (82.78)	1.608
Amino Acid	Ratio of Ketoleucine/L-Leucine	HMDB00695/HMDB00687	C00233/C00123	0.24	0.15	0.638	0 (0)	0 (0)	1.046
Amino Acid	3-Aminoisobutanoic acid	HMDB03911	C05145	0.19	0.12	0.703	2366.65 (210.48)	2418.04 (352.8)	1.009
Amino Acid	Ratio of L-Asparagine/L-Aspartic acid	HMDB00168/HMDB00191	C00152/C00049	0.19	-0.12	0.706	0.45 (0.04)	0.45 (0.03)	1.416
Amino Acid	L-Tryptophan	HMDB00929	C00078	0.19	-0.12	0.707	25.88 (18.91)	22.94 (9.62)	0.976
Amino Acid	Acetylglycine	HMDB00532	NA	0.19	-0.12	0.716	112.96 (33.68)	108.43 (11.17)	1.021
Amino Acid	Ratio of L-Tyrosine/L-Phenylalanine	HMDB00158/HMDB00159	C00082/C00079	0.15	-0.09	0.771	2.19 (0.19)	2.13 (0.44)	1.027
Amino Acid	L-Proline	HMDB00162	C00148	0.14	-0.09	0.783	213867.67 (13848.89)	211893.75 (8887.37)	0.982
Amino Acid	Ratio of L-Glutamic acid/L-Glutamine	HMDB00148/HMDB00641	C00025/C00064	0.083	-0.05	0.871	0.04 (0)	0.04 (0)	0.983
Amino Acid	Pyroglutamic acid	HMDB00267	C01879	0.067	-0.04	0.896	54332.22 (4731.1)	54044.52 (2857.62)	1.005
Amino Acid	Ratio of L-Glutamine/L-Glutamic acid	HMDB00641/HMDB00148	C00064/C00025	0.055	0.03	0.915	24.97 (1.29)	25.01 (0.81)	1.399
Amino Acid	L-Isoleucine	HMDB00172	C00407	0.047	-0.03	0.926	9557.84 (8953.31)	9234.6 (6404.48)	0.995
Amino Acid	2-Hydroxybutyric acid	HMDB00008	C05984	0.043	0.03	0.932	74.38 (7.41)	74.56 (15.03)	1.045
Carbohydrates
Class	Name	HMDBID	KeggID	VIP	Corr.Coeffs.	p	A.MESD	C.MESD	FC
Carbohydrates	Isomaltose	HMDB02923	C00252	0.79	-0.5	0.1	8749.39 (2389.96)	6794.15 (1487.05)	0.764
Carbohydrates	Erythrose	HMDB02649	C01796	0.77	-0.49	0.11	1498.23 (1261.64)	573.26 (238.62)	0.526
Carbohydrates	D-Glucuronic acid	HMDB00127	C00191	0.75	-0.47	0.122	181.9 (53.05)	137.64 (41.19)	0.986
Carbohydrates	Rhamnose	HMDB00849	C00507	0.71	0.45	0.143	437.82 (238.42)	723.12 (397.24)	1.86
Carbohydrates	D-Fructose	HMDB00660	C02336	0.69	0.44	0.154	335294.4 (136601.62)	418731.83 (15577.4)	1.084
Carbohydrates	L-Arabinose	HMDB00646	C00259	0.64	0.41	0.191	1313.05 (109.65)	1396.01 (97.26)	1.053
Carbohydrates	Ratio of D-Fructose/Sucrose	HMDB00660/HMDB00258	C02336/C00089	0.62	0.4	0.204	78.67 (30.75)	98.68 (24.2)	1.123
Carbohydrates	Sorbitol	HMDB00247	C00794	0.61	-0.39	0.213	3077.23 (1724.28)	2008.26 (1197)	0.654
Carbohydrates	L-Sorbose	HMDB01266	C08356	0.53	0.34	0.284	153348.67 (51050.87)	179428.71 (23608.39)	1.109
Carbohydrates	Gluconolactone	HMDB00150	C00198	0.5	-0.32	0.312	11142.03 (11095.65)	6359.3 (2841.38)	1.401
Carbohydrates	1,5-Anhydrosorbitol	HMDB02712	C07326	0.49	0.31	0.328	702.45 (412.58)	967.4 (444.79)	0.72
Carbohydrates	D-Threitol	HMDB04136	C16884	0.43	-0.27	0.394	189.02 (50.07)	164.54 (37.8)	0.865
Carbohydrates	Gluconic acid	HMDB00625	C00257	0.4	0.25	0.431	19193.68 (1930.17)	19950.15 (1093.14)	1.05
Carbohydrates	Galactonic acid	HMDB00565	C00880	0.4	0.25	0.431	19193.68 (1930.17)	19950.15 (1093.14)	1.05
Carbohydrates	D-Mannose	HMDB00169	C00159	0.36	-0.23	0.48	60234.02 (20281.87)	51485 (20944.17)	0.854
Carbohydrates	D-Maltose	HMDB00163	C00208	0.35	-0.22	0.493	1491.63 (724.74)	1208.66 (626.56)	0.968
Carbohydrates	D-Galactose	HMDB00143	C00984	0.33	-0.21	0.508	174262.72 (18123.41)	153680.75 (64399.87)	0.938
Carbohydrates	Sucrose	HMDB00258	C00089	0.25	0.16	0.629	4182.83 (410.81)	4469.7 (1139.57)	0.993
Carbohydrates	Mannitol	HMDB00765	C00392	0.24	0.15	0.634	3368.15 (1444.71)	3813.36 (1371.17)	1.449
Carbohydrates	Ribitol	HMDB00508	C00474	0.12	0.08	0.814	589.03 (265.05)	620.26 (221.87)	1.001
Carbohydrates	Allose	HMDB01151	C01487	0.12	0.07	0.818	1041.06 (182.43)	1068.2 (145.56)	0.883
Carbohydrates	D-Xylose	HMDB00098	C00181	0.091	0.06	0.859	637.77 (122.91)	650.5 (67.59)	0.997
Carbohydrates	Melibiose	HMDB00048	C05402	0.081	-0.05	0.875	88394.56 (8655.95)	88137.19 (6910.41)	1.238
Carbohydrates	Ratio of D-Glucuronic acid/Myoinositol	HMDB00127/HMDB00211	C00191/C00137	0.079	-0.05	0.877	0 (0)	0 (0)	0.883
Carbohydrates	D-Glucose	HMDB00122	C00031	0.036	-0.02	0.944	88529.58 (33303.87)	87011.95 (42132.74)	1.054
Carbohydrates	Ratio of D-Glucose/Sucrose	HMDB00122/HMDB00258	C00031/C00089	0.013	0.01	0.979	20.97 (6.23)	21.02 (12.18)	0.827
Carbohydrates	Ratio of D-Glucose/Melibiose	HMDB00122/HMDB00048	C00031/C05402	0.013	-0.01	0.98	1.01 (0.41)	1 (0.51)	1.466
Carbohydrates	Ratio of Gluconic acid/Gluconolactone	HMDB00625/HMDB00150	C00257/C00198	0.012	0.01	0.982	3.69 (3.92)	3.62 (1.37)	0.812
Fatty Acids
Class	Name	HMDBID	KeggID	VIP	Corr.Coeffs.	p	A.MESD	C.MESD	FC
Fatty Acids	Caproic acid	HMDB00535	C01585	0.66	-0.42	0.176	46.39 (6.71)	40.38 (6.03)	0.924
Fatty Acids	Pelargonic acid	HMDB00847	C01601	0.27	-0.17	0.595	185.73 (74.17)	159.04 (68.41)	0.906
Indoles
Class	Name	HMDBID	KeggID	VIP	Corr.Coeffs.	p	A.MESD	C.MESD	FC
Indoles	Ratio of Tryptamine/L-Tryptophan	HMDB00303/HMDB00929	C00398/C00078	0.68	-0.43	0.164	74.53 (53.06)	37.14 (30.58)	0.346
Lipids
Class	Name	HMDBID	KeggID	VIP	Corr.Coeffs.	p	A.MESD	C.MESD	FC
Lipids	Decanoylcarnitine	HMDB00651	NA	0.77	-0.49	0.106	27.37 (9.73)	19.62 (5.74)	0.766
Lipids	MG181	HMDB11567	NA	0.3	0.19	0.554	203.49 (62.68)	232.46 (85.51)	1.091
Lipids	Ratio of Glycerol 3-phosphate/Glycerol	HMDB00126/HMDB00131	C00093/C00116	0.28	0.18	0.576	0.33 (0.13)	0.51 (0.8)	0.632
Nucleotide
Class	Name	HMDBID	KeggID	VIP	Corr.Coeffs.	p	A.MESD	C.MESD	FC
Nucleotide	Ratio of Adenine/Adenosine	HMDB00034/HMDB00050	C00147/C00212	0.91	-0.58	0.05	0.22 (0.05)	0.16 (0.04)	0.541
Nucleotide	Guanosine	HMDB00133	C00387	0.66	-0.41	0.18	12375.35 (3354.42)	9608.72 (3953.23)	0.652
Nucleotide	Ratio of Uridine/Cytidine	HMDB00296/HMDB00089	C00299/C00475	0.46	0.29	0.361	2.13 (0.56)	2.39 (0.28)	1.101
Nucleotide	Uridine	HMDB00296	C00299	0.45	0.29	0.367	6091.64 (2086.05)	7193.75 (1465.6)	0.978
Nucleotide	Adenine	HMDB00034	C00147	0.37	0.23	0.469	246.62 (32.98)	257.87 (18.19)	1.061
Nucleotide	Cytidine	HMDB00089	C00475	0.34	0.21	0.505	2803.44 (396.26)	2999.3 (434.68)	1.06
Nucleotide	Allantoin	HMDB00462	C01551	0.11	0.07	0.826	417.95 (180.96)	443.83 (300.13)	0.973
Organic Acids
Class	Name	HMDBID	KeggID	VIP	Corr.Coeffs.	p	A.MESD	C.MESD	FC
Organic Acids	Quinic acid	HMDB03072	C06746	0.8	0.51	0.091	473.02 (194.64)	744.64 (301.8)	1.627
Organic Acids	Glycolic acid	HMDB00115	C00160	0.67	-0.42	0.171	7665.6 (845.02)	7010.56 (588.59)	0.904
Organic Acids	Hippuric acid	HMDB00714	C01586	0.63	0.4	0.196	60.32 (42.77)	86.02 (19.33)	1.597
Organic Acids	2-Hydroxy-3-methylbutyric acid	HMDB00407	NA	0.61	-0.39	0.213	146.03 (19.67)	125.6 (34.71)	0.852
Organic Acids	Pyrophosphate	HMDB00250	C00013	0.58	-0.37	0.241	1019.08 (300.08)	869.01 (79.71)	0.96
Organic Acids	3-Methyl-2-oxovaleric acid	HMDB00491	C03465	0.55	-0.35	0.27	326.81 (438.87)	111.99 (177.98)	0.81
Organic Acids	Azelaic acid	HMDB00784	C08261	0.53	-0.34	0.285	276.39 (119.82)	206.6 (109.48)	0.659
Organic Acids	4-Hydroxycinnamic acid	HMDB02035	C00811	0.46	0.29	0.361	837.27 (355.66)	1366.46 (1321.16)	1.41
Organic Acids	Pyrrole-2-carboxylic acid	HMDB04230	C05942	0.43	0.27	0.396	42.53 (21.09)	50.41 (7.84)	1.153
Organic Acids	Ratio of Pyruvic acid/Phosphoenolpyruvic acid	HMDB00243/HMDB00263	C00022/C00074	0.41	0.26	0.416	15.31 (3.84)	16.86 (2.39)	1.199
Organic Acids	Taurine	HMDB00251	C00245	0.35	-0.22	0.493	3962.33 (5302.8)	2308.03 (2658.81)	0.68
Organic Acids	4-Hydroxybenzoic acid	HMDB00500	C00156	0.33	-0.21	0.52	452.84 (203.87)	401.26 (46.29)	0.962
Organic Acids	Pimelic acid	HMDB00857	C02656	0.29	0.18	0.566	76.73 (17.87)	94.8 (61.68)	0.969
Organic Acids	Picolinic acid	HMDB02243	C10164	0.17	-0.11	0.741	423.46 (145.75)	395.95 (134.59)	0.729
Organic Acids	3-Hydroxybutyric acid	HMDB00357	C01089	0.092	-0.06	0.858	24.65 (17.88)	23.01 (6.28)	0.935
Phosphate
Class	Name	HMDBID	KeggID	VIP	Corr.Coeffs.	p	A.MESD	C.MESD	FC
Phosphate	Phosphoric acid	HMDB02142	C00009	0.53	0.33	0.29	95760.63 (53935.82)	133659.73 (60918.66)	1.914
Phosphate	Phosphate	HMDB01429	C00009	0.027	0.02	0.958	78267.66 (45934.55)	82981.25 (68479.28)	0.724
Vitamin
Class	Name	HMDBID	KeggID	VIP	Corr.Coeffs.	p	A.MESD	C.MESD	FC
Vitamin	Niacinamide	HMDB01406	C00153	0.76	-0.48	0.116	53.78 (10.85)	46.01 (3.73)	0.932

## Sheet: Table S2B
The DEMs in ethylicin-treated sample
VIP≥1 and p<0.05
Alcohols
Class	Name	HMDBID	KeggID	VIP	Corr.Coeffs.	p	A.MESD	C.MESD	FC
Alcohols	2-Hydroxypyridine	HMDB13751	C02502	1.4	-0.9	6.5e-05	13644.68 (507.77)	12112.15 (308.36)	0.88
Alcohols	Myoinositol	HMDB00211	C00137	1.4	-0.9	7.8e-05	72963.7 (5290.87)	56435.35 (3531.86)	0.765
Alkylamines
Class	Name	HMDBID	KeggID	VIP	Corr.Coeffs.	p	A.MESD	C.MESD	FC
Alkylamines	Putrescine	HMDB01414	C00134	1.4	-0.88	0.00015	7633.94 (894.87)	5117.82 (521.67)	0.656
Alkylamines	Spermidine	HMDB01257	C00315	1	-0.63	0.028	44.11 (2.77)	33 (10.39)	0.823
Amino Acid
Class	Name	HMDBID	KeggID	VIP	Corr.Coeffs.	p	A.MESD	C.MESD	FC
Amino Acid	L-Homoserine	HMDB00719	C00263	1.5	-0.97	7.8e-08	1909.09 (176.92)	904.65 (59.34)	0.479
Amino Acid	Ratio of Beta-Alanine/L-Aspartic acid	HMDB00056/HMDB00191	C00099/C00049	1.5	-0.97	1e-07	0.23 (0.02)	0.12 (0)	0.516
Amino Acid	Homocysteine	HMDB00742	NA	1.5	-0.97	1.3e-07	665.03 (63.86)	334.13 (30.17)	0.516
Amino Acid	Beta-Alanine	HMDB00056	C00099	1.5	-0.97	3.4e-07	2465.94 (189.16)	1343.13 (89.17)	0.54
Amino Acid	L-Cysteine	HMDB00574	NA	1.5	-0.95	2.5e-06	4018.07 (346)	2600.28 (190.65)	0.648
Amino Acid	L-Alanine	HMDB00161	C00041	1.5	-0.94	6.2e-06	243460.28 (10776.09)	196488.51 (5931.66)	0.817
Amino Acid	Ratio of 4-Hydroxyproline/L-Proline	HMDB00725/HMDB00162	C01157/C00148	1.5	-0.93	1e-05	0.15 (0.01)	0.11 (0.01)	0.75
Amino Acid	L-Arginine	HMDB00517	C00062	1.5	-0.92	1.7e-05	46429.15 (5072.54)	29551.4 (2262.69)	0.636
Amino Acid	Methionine sulfoxide	HMDB02005	NA	1.4	-0.91	5.1e-05	2823.57 (288.84)	1882.25 (143.07)	0.65
Amino Acid	L-Alloisoleucine	HMDB00557	NA	1.4	-0.9	6.6e-05	17759.83 (1381.03)	13549.54 (786.99)	0.793
Amino Acid	Glycine	HMDB00123	C00037	1.4	-0.89	8.6e-05	41733.22 (3424.18)	31814.41 (1342.12)	0.761
Amino Acid	L-Threonine	HMDB00167	C00188	1.4	-0.89	9e-05	10962.1 (690.88)	8744.72 (476.43)	0.781
Amino Acid	D-2-Hydroxyglutaric acid	HMDB00606	C01087	1.4	-0.89	9.9e-05	102.7 (14.95)	62.28 (6.51)	0.633
Amino Acid	Ornithine	HMDB00214	C00077	1.4	-0.87	0.00021	8524.85 (584.61)	6511.11 (644.65)	0.759
Amino Acid	3-Nitrotyrosine	HMDB01904	NA	1.4	-0.87	0.00021	669.85 (108.85)	387.23 (51.91)	0.588
Amino Acid	L-Serine	HMDB00187	C00065	1.4	-0.86	0.00029	27475.84 (2052.23)	21890.77 (1390.31)	0.788
Amino Acid	L-Leucine	HMDB00687	C00123	1.4	-0.86	0.00029	32213.45 (2157.2)	25372.09 (2067.53)	0.793
Amino Acid	4-Hydroxyproline	HMDB00725	C01157	1.3	-0.83	0.00088	31826.27 (3686.84)	23727.45 (1989.8)	0.727
Amino Acid	L-Cystine	HMDB00192	C00491	1.3	-0.81	0.0014	251.97 (64.85)	129.6 (31.12)	0.516
Amino Acid	L-Valine	HMDB00883	C00183	1.3	-0.81	0.0015	36134.42 (3220.12)	29650.73 (1329.17)	0.816
Amino Acid	L-Methionine	HMDB00696	C00073	1.3	-0.8	0.0017	9868.55 (964.15)	7969.79 (531.12)	0.806
Amino Acid	3-Oxoalanine	HMDB11602	NA	1.2	-0.74	0.0057	549.61 (173.36)	250.3 (118.63)	0.478
Amino Acid	Ratio of L-Glutamic acid/Pyroglutamic acid	HMDB00148/HMDB00267	C00025/C01879	1.1	-0.72	0.0079	0.03 (0)	0.03 (0)	0.95
Amino Acid	Citrulline	HMDB00904	C00327	1.1	-0.7	0.011	12229.48 (1154.08)	10446.05 (749.39)	0.838
Amino Acid	Ratio of Citrulline/Ornithine	HMDB00904/HMDB00214	C00327/C00077	1.1	0.68	0.015	1.43 (0.05)	1.61 (0.15)	1.104
Amino Acid	Ratio of Ornithine/L-Arginine	HMDB00214/HMDB00517	C00077/C00062	1.3	0.82	0.001	0.18 (0.01)	0.22 (0.02)	1.154
Amino Acid	Ratio of Sarcosine/Glycine	HMDB00271/HMDB00123	C00213/C00037	1.3	0.82	0.0011	0.16 (0.02)	0.19 (0.01)	1.248
Amino Acid	L-Lysine	HMDB00182	C00047	1.4	0.87	0.00023	19507.6 (2084.99)	16461.39 (2582.44)	1.226
Amino Acid	Ratio of Citrulline/L-Arginine	HMDB00904/HMDB00517	C00327/C00062	1.6	0.99	2.2e-09	0.26 (0.01)	0.35 (0.01)	1.338
Carbohydrates
Class	Name	HMDBID	KeggID	VIP	Corr.Coeffs.	p	A.MESD	C.MESD	FC
Carbohydrates	Glucose 6-phosphate	HMDB01401	C00092	1.6	-0.99	1.2e-09	3068.21 (221.09)	1463.29 (75.96)	0.496
Carbohydrates	Fructose 6-phosphate	HMDB00124	C00085	1.5	-0.98	2.2e-08	1669.95 (123.57)	806.82 (87.4)	0.506
Carbohydrates	Threonic acid	HMDB00943	C01620	1.5	-0.96	1.2e-06	976.41 (74.31)	617.71 (46.67)	0.637
Carbohydrates	Cellobiose	HMDB00055	C06422	1.5	-0.93	1e-05	7381.43 (1502.21)	2411.61 (505.95)	0.34
Carbohydrates	Kojibiose	HMDB11742	C19632	1.4	-0.88	0.00014	5418.85 (1192.29)	2525.59 (444.49)	0.482
Carbohydrates	Fructose 1-phosphate	HMDB01076	C01094	1.3	-0.85	0.00047	594.34 (84.77)	292.19 (106.97)	0.531
Carbohydrates	Ratio of Glucose 6-phosphate/D-Glucose	HMDB01401/HMDB00122	C00092/C00031	1.2	-0.78	0.0029	0.04 (0.01)	0.02 (0.01)	0.551
Carbohydrates	beta-Lactose	HMDB41627	C01970	1.1	-0.71	0.0093	503.73 (222.52)	200.13 (108.29)	0.384
Carbohydrates	L-Arabitol	HMDB01851	C00532	1	-0.65	0.023	1104.24 (144.12)	934.56 (69.16)	0.862
Carbohydrates	Ribonolactone	HMDB01900	C02674	1.2	0.73	0.007	70 (13.6)	95.75 (11.69)	1.352
Carbohydrates	1-Kestose	HMDB11729	C03661	1.2	0.76	0.0039	802.91 (178.38)	1305.81 (255.16)	1.66
Carbohydrates	Alpha-Lactose	HMDB00186	C00243	1.3	0.85	0.0005	430.83 (146.51)	871.12 (124.87)	2.099
Carbohydrates	D-Ribose	HMDB00283	C00121	1.5	0.93	1.1e-05	11361.68 (1254.62)	17378.95 (1390.08)	1.481
Carbohydrates	Ratio of L-Arabinose/L-Arabitol	HMDB00646/HMDB01851	C00259/C00532	1.5	0.96	1.1e-06	1.2 (0.07)	1.49 (0.02)	1.233
Fatty Acids
Class	Name	HMDBID	KeggID	VIP	Corr.Coeffs.	p	A.MESD	C.MESD	FC
Fatty Acids	Dodecanoic acid	HMDB00638	C02679	1.2	-0.78	0.0028	376.12 (55.53)	253.99 (48.88)	0.739
Fatty Acids	Stearic acid	HMDB00827	C01530	1.2	0.78	0.0025	13927.36 (3622.79)	20855.97 (1736.67)	1.69
Fatty Acids	Behenic acid	HMDB00944	C08281	1.4	0.87	0.00025	489.65 (76.19)	902.07 (147.23)	2.013
Fatty Acids	Arachidonic acid	HMDB01043	C00219	1.4	0.91	4.1e-05	540.31 (66.55)	812.61 (58.19)	1.52
Fatty Acids	Elaidic acid	HMDB00573	C00712	1.5	0.93	8.2e-06	470.45 (109.97)	938.3 (66.6)	2.227
Fatty Acids	Oleic acid	HMDB00207	C00712	1.5	0.93	8.2e-06	470.45 (109.97)	938.3 (66.6)	2.227
Fatty Acids	Arachidic acid	HMDB02212	C06425	1.5	0.93	8.3e-06	1324.25 (253.29)	2761.64 (310.96)	1.964
Fatty Acids	Palmitic acid	HMDB00220	C00249	1.5	0.94	6e-06	108465.4 (13768.28)	185443.17 (16452.17)	1.784
Fatty Acids	Palmitoleic acid	HMDB03229	C08362	1.5	0.96	8.3e-07	639.74 (106.28)	1310.74 (106.73)	2.036
Fatty Acids	Linoleic acid	HMDB00673	C01595	1.5	0.98	2.3e-08	7378.64 (371.39)	13689.13 (902.38)	1.852
Fatty Acids	Myristic acid	HMDB00806	C06424	1.5	0.98	7.3e-08	9479.1 (1186.41)	20267.67 (1581.19)	2.079
Indoles
Class	Name	HMDBID	KeggID	VIP	Corr.Coeffs.	p	A.MESD	C.MESD	FC
Indoles	Indolelactic acid	HMDB00671	C02043	1.5	-0.95	1.6e-06	4230.99 (308.17)	2837.03 (162.52)	0.657
Indoles	Tryptamine	HMDB00303	C00398	1.5	-0.95	1.9e-06	1231.29 (151.12)	623.79 (40.24)	0.504
Lipids
Class	Name	HMDBID	KeggID	VIP	Corr.Coeffs.	p	A.MESD	C.MESD	FC
Lipids	Glycerol 3-phosphate	HMDB00126	C00093	1.5	-0.93	1.1e-05	10652.38 (1177.02)	6557.3 (449.42)	0.614
Lipids	O-Phosphoethanolamine	HMDB00224	C00346	1.3	-0.84	0.00069	26791.62 (3457.93)	17535.83 (3211.99)	0.686
Lipids	MG182	HMDB11568	NA	1.1	0.69	0.012	23.86 (3.84)	30.6 (4.26)	1.182
Lipids	MG160	HMDB11564	NA	1.5	0.95	2e-06	56.26 (23.06)	182.09 (15.43)	2.666
Nucleotide
Class	Name	HMDBID	KeggID	VIP	Corr.Coeffs.	p	A.MESD	C.MESD	FC
Nucleotide	Ratio of Inosine/Adenosine	HMDB00195/HMDB00050	C00294/C00212	1.5	-0.97	2e-07	26.22 (1.63)	12.92 (1.42)	0.481
Nucleotide	Uracil	HMDB00300	C00106	1.5	-0.97	2.8e-07	12663.62 (1036.41)	7180.26 (364.44)	0.554
Nucleotide	Inosine	HMDB00195	C00294	1.3	-0.84	0.0006	29354.83 (2937.02)	20780.73 (3455.5)	0.72
Nucleotide	Adenosine	HMDB00050	C00212	1.2	0.74	0.0059	1124.49 (148.48)	1616.96 (280.77)	1.447
Nucleotide	dIMP	HMDB06555	C06196	1.3	0.81	0.0015	593.55 (70.84)	811.2 (90.71)	1.379
Nucleotide	Ratio of Guanine/Guanosine	HMDB00132/HMDB00133	C00242/C00387	1.4	0.87	0.00027	0.01 (0)	0.03 (0.01)	4.712
Nucleotide	Ratio of Hypoxanthine/Inosine	HMDB00157/HMDB00195	C00262/C00294	1.4	0.9	7.1e-05	0.07 (0.01)	0.12 (0.02)	1.831
Nucleotide	Cytosine	HMDB00630	C00380	1.4	0.91	3.5e-05	176.55 (29.88)	288.94 (23.53)	1.634
Nucleotide	Hypoxanthine	HMDB00157	C00262	1.4	0.91	4.4e-05	1913.95 (103.05)	2353.82 (114.57)	1.229
Nucleotide	Guanine	HMDB00132	C00242	1.6	1	1.4e-11	81.98 (4.98)	255.04 (10.99)	3.14
Organic Acids
Class	Name	HMDBID	KeggID	VIP	Corr.Coeffs.	p	A.MESD	C.MESD	FC
Organic Acids	L-Lactic acid	HMDB00190	C00186	1.5	-0.98	3.6e-08	96566.77 (8853.78)	49187.73 (1284.69)	0.511
Organic Acids	Nicotinic acid	HMDB01488	C00253	1.5	-0.96	8.4e-07	4994.64 (435.15)	3036.65 (170.56)	0.609
Organic Acids	Succinic acid	HMDB00254	C00042	1.5	-0.96	1.2e-06	36542.46 (2766.63)	23689.28 (967.89)	0.638
Organic Acids	Uric acid	HMDB00289	C00366	1.4	-0.92	2.8e-05	3202.68 (333.39)	2157.28 (134.5)	0.705
Organic Acids	Fumaric acid	HMDB00134	C00122	1.4	-0.91	3.4e-05	1773.26 (309.22)	950.26 (49.61)	0.547
Organic Acids	Malic acid	HMDB00744	C00711	1.4	-0.91	4.6e-05	9554.79 (1255.79)	5791.16 (529.67)	0.617
Organic Acids	L-Pipecolic acid	HMDB00716	C00408	1.4	-0.9	5.9e-05	15611.78 (1101.42)	11986.51 (739.54)	0.743
Organic Acids	Benzoic acid	HMDB01870	C00180	1.4	-0.9	7.2e-05	427.1 (46.56)	297.14 (16.38)	0.701
Organic Acids	Isocitric acid	HMDB00193	C00311	1.4	-0.87	0.00025	32862.66 (3768.87)	23804.18 (1384.82)	0.702
Organic Acids	Citric acid	HMDB00094	C00158	1.4	-0.87	0.00025	32862.66 (3768.87)	23804.18 (1384.82)	0.702
Organic Acids	Pyruvic acid	HMDB00243	C00022	1.4	-0.86	0.00029	2399.58 (129.35)	1999.85 (125.25)	0.808
Organic Acids	3-Pyridylacetic acid	HMDB01538	NA	1.2	-0.79	0.0023	222.03 (24.94)	170.69 (16.02)	0.767
Organic Acids	Phosphoenolpyruvic acid	HMDB00263	C00074	1.1	-0.71	0.01	162.64 (29.51)	120.12 (14.06)	0.724
Organic Acids	Oxalic acid	HMDB02329	C00209	1.1	-0.69	0.013	1928.61 (146.31)	1671.66 (163.5)	0.859
Organic Acids	Ratio of Fumaric acid/Succinic acid	HMDB00134/HMDB00254	C00122/C00042	1.1	-0.67	0.018	0.05 (0.01)	0.04 (0)	0.819
Organic Acids	2-Furoic acid	HMDB00617	C01546	1	-0.65	0.022	284.82 (37.41)	233.82 (25.84)	0.813
Organic Acids	Maleic acid	HMDB00176	C01384	1.2	0.75	0.0049	100.52 (16.94)	131.16 (11.53)	1.394
Organic Acids	Glyceric acid	HMDB00139	C00258	1.3	0.81	0.0015	881 (113.34)	1114.91 (65.71)	1.289
Organic Acids	Vanillylmandelic acid	HMDB00291	C05584	1.3	0.84	0.00059	82.12 (5.6)	96.64 (4.39)	1.157
Organic Acids	Erucic acid	HMDB02068	C08316	1.4	0.87	0.00021	3755.82 (451.22)	6428.06 (944.21)	1.719
Organic Acids	Petroselinic acid	HMDB02080	C08363	1.6	0.98	1.9e-08	16487.92 (1708.74)	34969.42 (1733.42)	2.15
Organic Acids	Ratio of Pyruvic acid/L-Lactic acid	HMDB00243/HMDB00190	C00022/C00186	1.6	0.99	5.4e-09	0.02 (0)	0.04 (0)	1.608
