# Supplementary material for: Ethylicin Prevents Potato Late Blight by Disrupting Protein Biosynthesis of Phytophthora infestans
Source: Pathogens. 2020 Apr 19;9(4):299. doi: 10.3390/pathogens9040299 (PMC7238019; doi:10.3390/pathogens9040299)
Supplement: Supplementary file 1 [file pathogens-09-00299-s001.zip › supplement Figures and Tables/Table S3.xlsx]

## Sheet: Table S3
Number of DEMs in ethylicin-treated sample
	Down	Up
Amino Acid	24	5
Organic Acids	16	6
Carbohydrates	9	5
Indoles	2	0
Alcohols	2	0
Alkylamines	2	0
Lipids	2	2
Nucleotide	3	7
Fatty Acids	1	10
