# Supplementary material for: Ethylicin Prevents Potato Late Blight by Disrupting Protein Biosynthesis of Phytophthora infestans
Source: Pathogens. 2020 Apr 19;9(4):299. doi: 10.3390/pathogens9040299 (PMC7238019; doi:10.3390/pathogens9040299)
Supplement: Supplementary file 1 [file pathogens-09-00299-s001.zip › supplement Figures and Tables/Table S4.xlsx]

## Sheet: Table S4
The DEPs in ethylicin-treated sample
Protein accession	Protein description	E/DMSO Ratio	Regulated Type	E/DMSO P value	Gene name	MW [kDa]	DMSO3	DMSO2	DMSO1	E3	E2	E1	Subcellular localization	Biological Process	Cellular Component	Molecular Function	KEGG KO No.	KEGG Gene	KEGG pathway	IPR ID	Domain description
D0NP13	Uncharacterized protein OS=Phytophthora infestans (strain T30-4) OX=403677 GN=PITG_14284	0.666	Down	0.00488	PITG_14284	178.83	1.298	1.305	1.408	0.93	0.967	0.776	nucleus				K12879	THOC2; THO complex subunit 2	pif03040 Spliceosome - Phytophthora infestans; pif03013 RNA transport - Phytophthora infestans;	IPR021418; IPR032302; IPR021726;	THO complex, subunitTHOC2, C-terminal; THO complex subunit 2, N-terminal domain; THO complex, subunitTHOC2, N-terminal;
D0NAY9	Uncharacterized protein OS=Phytophthora infestans (strain T30-4) OX=403677 GN=PITG_08580	0.832	Down	0.00822	PITG_08580	38.665	1.043	1.121	1.048	0.927	0.906	0.84	plasma membrane							IPR001623;	DnaJ domain;
D0MTK6	Uncharacterized protein OS=Phytophthora infestans (strain T30-4) OX=403677 GN=PITG_01580	0.787	Down	0.00192	PITG_01580	10.681	1.19	1.167	1.097	0.928	0.923	0.866	cytoplasm,nucleus	GO:0006518 peptide metabolic process; GO:0006465 signal peptide processing; GO:0044267 cellular protein metabolic process; GO:0006807 nitrogen compound metabolic process; GO:0016485 protein processing; GO:0043603 cellular amide metabolic process; GO:0044238 primary metabolic process; GO:0044237 cellular metabolic process; GO:0071704 organic substance metabolic process; GO:0008152 metabolic proces…	GO:0043229 intracellular organelle; GO:0016020 membrane; GO:0005783 endoplasmic reticulum; GO:0042175 nuclear outer membrane-endoplasmic reticulum membrane network; GO:0098796 membrane protein complex; GO:0005737 cytoplasm; GO:0044446 intracellular organelle part; GO:0012505 endomembrane system; GO:0032991 macromolecular complex; GO:0031224 intrinsic component of membrane; GO:0044424 intracellula…	GO:0008233 peptidase activity; GO:0016787 hydrolase activity; GO:0003824 catalytic activity;
D0NTB7	Adhesin-like protein OS=Phytophthora infestans (strain T30-4) OX=403677 GN=PITG_16183	0.612	Down	0.00246	PITG_16183	193.74	1.173	1.479	1.239	0.818	0.782	0.783	nucleus
D0N283	"ADP/ATP translocase, putative OS=Phytophthora infestans (strain T30-4) OX=403677 GN=PITG_04868"	0.817	Down	7.88e-05	PITG_04868	33.81	1.131	1.112	1.123	0.901	0.936	0.913	mitochondria	GO:0006810 transport; GO:0055085 transmembrane transport; GO:0051179 localization; GO:0051234 establishment of localization;	GO:0016020 membrane; GO:0043229 intracellular organelle; GO:0044429 mitochondrial part; GO:0031090 organelle membrane; GO:0031967 organelle envelope; GO:0044446 intracellular organelle part; GO:0005737 cytoplasm; GO:0044424 intracellular part; GO:0005623 cell; GO:0044422 organelle part; GO:0005739 mitochondrion; GO:0005740 mitochondrial envelope; GO:0043231 intracellular membrane-bounded organell…	GO:0005215 transporter activity;	K05863			IPR023395;	Mitochondrial carrier domain;
D0MQ85	Uncharacterized protein OS=Phytophthora infestans (strain T30-4) OX=403677 GN=PITG_00216	0.745	Down	0.0051	PITG_00216	17.841	1.212	1.121	1.161	0.797	0.863	0.942	mitochondria
D0NSI1	Hsp70-like protein OS=Phytophthora infestans (strain T30-4) OX=403677 GN=PITG_15771	0.714	Down	4.44e-06	PITG_15771	98.102	1.31	1.29	1.264	0.91	0.919	0.928	endoplasmic reticulum				K09486	HYOU1; hypoxia up-regulated 1	pif04141 Protein processing in endoplasmic reticulum - Phytophthora infestans;	IPR029048; IPR029047;	Heat shock protein 70kD, C-terminal domain; Heat shock protein 70kD, peptide-binding domain;
D0MXW5	Histone H3 OS=Phytophthora infestans (strain T30-4) OX=403677 GN=PITG_03551	0.781	Down	0.0476	PITG_03551	15.34	1.134		1.156	0.944		0.845	nucleus		GO:0043229 intracellular organelle; GO:0043232 intracellular non-membrane-bounded organelle; GO:0044446 intracellular organelle part; GO:0032991 macromolecular complex; GO:0044424 intracellular part; GO:0005623 cell; GO:0044422 organelle part; GO:0044427 chromosomal part; GO:0043228 non-membrane-bounded organelle; GO:0000786 nucleosome; GO:0043226 organelle; GO:0000785 chromatin; GO:0044464 cell …	GO:0097159 organic cyclic compound binding; GO:1901363 heterocyclic compound binding; GO:0003677 DNA binding; GO:0046982 protein heterodimerization activity; GO:0005488 binding; GO:0046983 protein dimerization activity; GO:0003676 nucleic acid binding; GO:0005515 protein binding;	K11253			IPR009072; IPR007125;	Histone-fold; Histone H2A/H2B/H3;
D0MR65	Nitric oxide dioxygenase (Pi-NOD1) OS=Phytophthora infestans (strain T30-4) OX=403677 GN=PITG_22661	0.774	Down	0.0135	PITG_22661	51.894	1.216	1.192		0.905	0.958		plasma membrane	GO:0044699 single-organism process; GO:0008152 metabolic process; GO:0055114 oxidation-reduction process; GO:0044710 single-organism metabolic process;		GO:0097159 organic cyclic compound binding; GO:1901363 heterocyclic compound binding; GO:0020037 heme binding; GO:0003824 catalytic activity; GO:0019825 oxygen binding; GO:0005488 binding; GO:0046906 tetrapyrrole binding; GO:0016491 oxidoreductase activity;				IPR001433; IPR017927; IPR009050; IPR008333; IPR000971; IPR017938; IPR012292;	Oxidoreductase FAD/NAD(P)-binding; Ferredoxin reductase-type FAD-binding domain; Globin-like; Oxidoreductase, FAD-binding domain; Globin; Riboflavin synthase-like beta-barrel; Globin/Protoglobin;
D0NCV7	Uncharacterized protein OS=Phytophthora infestans (strain T30-4) OX=403677 GN=PITG_08659	0.779	Down	0.00712	PITG_08659	76.779	1.15	1.208	1.305	0.948	1.006	0.898	nucleus
D0NSS9	Uncharacterized protein OS=Phytophthora infestans (strain T30-4) OX=403677 GN=PITG_16066	0.829	Down	7.51e-05	PITG_16066	15.806	1.152	1.127	1.144	0.931	0.96	0.948	nucleus		GO:0031083 BLOC-1 complex; GO:0031082 BLOC complex; GO:0044464 cell part; GO:0005622 intracellular; GO:0005737 cytoplasm; GO:0032991 macromolecular complex; GO:0044445 cytosolic part; GO:0044424 intracellular part; GO:0043234 protein complex; GO:0005623 cell; GO:0005829 cytosol; GO:0044444 cytoplasmic part;
D0NFQ4	"Endoplasmic reticulum-Golgi intermediate compartment protein, putative OS=Phytophthora infestans (strain T30-4) OX=403677 GN=PITG_10616"	0.82	Down	0.0023	PITG_10616	43.693	1.18	1.085	1.17	0.948	0.949	0.919	plasma membrane				K20367			IPR012936;	Endoplasmic reticulum vesicle transporter, C-terminal;
D0MZW3	U4/U6 small nuclear ribonucleoprotein Prp31 OS=Phytophthora infestans (strain T30-4) OX=403677 GN=PITG_03300	0.753	Down	0.0382	PITG_03300	57.653	1.022	1.207	1.053	0.872	0.7	0.9	nucleus				K12844	PRPF31; U4/U6 small nuclear ribonucleoprotein PRP31	pif03040 Spliceosome - Phytophthora infestans;	IPR002687; IPR012976; IPR019175;	Nop domain; NOSIC; Prp31 C-terminal;
D0NJ19	"CDP-alcohol phosphatidyltransferase, putative OS=Phytophthora infestans (strain T30-4) OX=403677 GN=PITG_12106"	0.738	Down	0.0213	PITG_12106	42.991	1.115	1.126	1.132	0.901	0.816	0.772	plasma membrane	GO:0044711 single-organism biosynthetic process; GO:0044763 single-organism cellular process; GO:0008654 phospholipid biosynthetic process; GO:0044699 single-organism process; GO:0009058 biosynthetic process; GO:0044255 cellular lipid metabolic process; GO:0044238 primary metabolic process; GO:1901576 organic substance biosynthetic process; GO:0044237 cellular metabolic process; GO:0006796 phosph…	GO:0016020 membrane;	GO:0016780 phosphotransferase activity, for other substituted phosphate groups; GO:0003824 catalytic activity; GO:0016740 transferase activity; GO:0016772 transferase activity, transferring phosphorus-containing groups;	K00993	EPT1; ethanolaminephosphotransferase [EC:2.7.8.1]	pif01110 Biosynthesis of secondary metabolites - Phytophthora infestans; pif00440 Phosphonate and phosphinate metabolism - Phytophthora infestans; pif00564 Glycerophospholipid metabolism - Phytophthora infestans; pif00565 Ether lipid metabolism - Phytophthora infestans; pif01100 Metabolic pathways - Phytophthora infestans;
D0N2Z6	Uncharacterized protein OS=Phytophthora infestans (strain T30-4) OX=403677 GN=PITG_05505	0.784	Down	0.000564	PITG_05505	73.467	0.997	0.979	1.003	0.811	0.776	0.748	plasma membrane	GO:0034220 ion transmembrane transport; GO:0044699 single-organism process; GO:0071702 organic substance transport; GO:0003333 amino acid transmembrane transport; GO:0046942 carboxylic acid transport; GO:0015849 organic acid transport; GO:0098656 anion transmembrane transport; GO:0051234 establishment of localization; GO:0006810 transport; GO:0006820 anion transport; GO:0055085 transmembrane tran…	GO:0016020 membrane;	GO:0005342 organic acid transmembrane transporter activity; GO:0015075 ion transmembrane transporter activity; GO:0022892 substrate-specific transporter activity; GO:0008514 organic anion transmembrane transporter activity; GO:0008509 anion transmembrane transporter activity; GO:0046943 carboxylic acid transmembrane transporter activity; GO:0022891 substrate-specific transmembrane transporter act…
D0N2G1	Uncharacterized protein OS=Phytophthora infestans (strain T30-4) OX=403677 GN=PITG_04956	0.751	Down	0.00446	PITG_04956	96.538	1.105	1.088	1.172	0.819	0.917	0.792	nucleus			GO:0097159 organic cyclic compound binding; GO:1901363 heterocyclic compound binding; GO:0046914 transition metal ion binding; GO:0005488 binding; GO:0003676 nucleic acid binding; GO:0043167 ion binding; GO:0043169 cation binding; GO:0046872 metal ion binding; GO:0008270 zinc ion binding;				IPR000571; IPR007087; IPR001878; IPR025829;	Zinc finger, CCCH-type; Zinc finger, C2H2; Zinc finger, CCHC-type; Zinc knuckle CX2CX3GHX4C;
D0P2D2	40S ribosomal protein S13 OS=Phytophthora infestans (strain T30-4) OX=403677 GN=PITG_20264	0.813	Down	0.000182	PITG_20264	17.261	1.113	1.165	1.152	0.926	0.919	0.942	nucleus	GO:0006518 peptide metabolic process; GO:0043043 peptide biosynthetic process; GO:0044267 cellular protein metabolic process; GO:0006807 nitrogen compound metabolic process; GO:0009058 biosynthetic process; GO:0043603 cellular amide metabolic process; GO:0044238 primary metabolic process; GO:1901566 organonitrogen compound biosynthetic process; GO:1901576 organic substance biosynthetic process; G…	GO:0005840 ribosome; GO:0043226 organelle; GO:0043229 intracellular organelle; GO:0043232 intracellular non-membrane-bounded organelle; GO:0044464 cell part; GO:0005622 intracellular; GO:0005737 cytoplasm; GO:0032991 macromolecular complex; GO:0044424 intracellular part; GO:1990904 ribonucleoprotein complex; GO:0005623 cell; GO:0030529 intracellular ribonucleoprotein complex; GO:0044444 cytoplasm…	GO:0003735 structural constituent of ribosome; GO:0005198 structural molecule activity;	K02953	RP-S13e; small subunit ribosomal protein S13e	pif03010 Ribosome - Phytophthora infestans;	IPR012606; IPR009068;	Ribosomal protein S13/S15, N-terminal; S15/NS1, RNA-binding;
D0MVM4	Uncharacterized protein OS=Phytophthora infestans (strain T30-4) OX=403677 GN=PITG_02161	0.723	Down	0.00792	PITG_02161	126.46	1.28	1.183	1.377	0.889	1.018	0.869	nucleus			GO:0005515 protein binding; GO:0005488 binding;				IPR001478;	PDZ domain;
D0NJ90	"Double stranded RNA binding, putative OS=Phytophthora infestans (strain T30-4) OX=403677 GN=PITG_12183"	0.772	Down	0.0276	PITG_12183	33.481	1.258	1.231	1.023	0.84	0.917	0.954	mitochondria							IPR014720;	Double-stranded RNA-binding domain;
D0MS50	"Mannitol dehydrogenase, putative OS=Phytophthora infestans (strain T30-4) OX=403677 GN=PITG_00972"	0.721	Down	0.00474	PITG_00972	38.142	1.07	1.082	1.147	0.857	0.714	0.808	cytoplasm	GO:0044699 single-organism process; GO:0008152 metabolic process; GO:0055114 oxidation-reduction process; GO:0044710 single-organism metabolic process;		GO:0046914 transition metal ion binding; GO:0003824 catalytic activity; GO:0005488 binding; GO:0043167 ion binding; GO:0046872 metal ion binding; GO:0043169 cation binding; GO:0008270 zinc ion binding; GO:0016491 oxidoreductase activity;				IPR011032; IPR020843; IPR016040; IPR013154; IPR013149;	GroES-like; Polyketide synthase, enoylreductase domain; NAD(P)-binding domain; Alcohol dehydrogenase, N-terminal; Alcohol dehydrogenase, C-terminal;
D0MV43	"Glycoside hydrolase, putative OS=Phytophthora infestans (strain T30-4) OX=403677 GN=PITG_01283"	0.816	Down	0.0485	PITG_01283	255.7	1.166	1.188		0.916	1.004		nucleus			GO:0005515 protein binding; GO:0005488 binding;	K11806			IPR017986; IPR015943; IPR016040; IPR000938; IPR007287;	WD40-repeat-containing domain; WD40/YVTN repeat-like-containing domain; NAD(P)-binding domain; CAP Gly-rich domain; Sof1-like protein;
D0NSH0	AP-3 complex subunit beta OS=Phytophthora infestans (strain T30-4) OX=403677 GN=PITG_15755	0.794	Down	0.00802	PITG_15755	118.08	1.143	1.119	1.022	0.895	0.814	0.898	nucleus	GO:0045184 establishment of protein localization; GO:0006810 transport; GO:0046907 intracellular transport; GO:0070727 cellular macromolecule localization; GO:0051649 establishment of localization in cell; GO:0016192 vesicle-mediated transport; GO:0006886 intracellular protein transport; GO:0071702 organic substance transport; GO:0008104 protein localization; GO:0033036 macromolecule localization…	GO:0016020 membrane; GO:0044464 cell part; GO:0005622 intracellular; GO:0098796 membrane protein complex; GO:0044425 membrane part; GO:0048475 coated membrane; GO:0005737 cytoplasm; GO:0032991 macromolecular complex; GO:0044424 intracellular part; GO:0030117 membrane coat; GO:0005623 cell; GO:0043234 protein complex; GO:0044444 cytoplasmic part;	GO:0005488 binding;	K12397			IPR011989; IPR016024; IPR029390; IPR002553; IPR013041;	Armadillo-like helical; Armadillo-type fold; AP-3 complex subunit beta, C-terminal domain; Clathrin/coatomer adaptor, adaptin-like, N-terminal; Coatomer/clathrin adaptor appendage, Ig-like subdomain;
D0NJ34	Uridine kinase OS=Phytophthora infestans (strain T30-4) OX=403677 GN=PITG_12121	0.687	Down	0.0156	PITG_12121	34.058	1.317	1.055	1.142	0.729	0.775	0.911	extracellular	GO:0008152 metabolic process;		GO:0005524 ATP binding; GO:1901265 nucleoside phosphate binding; GO:0001882 nucleoside binding; GO:0043167 ion binding; GO:0000166 nucleotide binding; GO:0097159 organic cyclic compound binding; GO:1901363 heterocyclic compound binding; GO:0032549 ribonucleoside binding; GO:0097367 carbohydrate derivative binding; GO:0016301 kinase activity; GO:0003824 catalytic activity; GO:0032553 ribonucleotid…				IPR006083; IPR027417;	Phosphoribulokinase/uridine kinase; P-loop containing nucleoside triphosphate hydrolase;
D0MUS0	40S ribosomal protein S8 OS=Phytophthora infestans (strain T30-4) OX=403677 GN=PITG_02053	0.73	Down	0.00026	PITG_02053	24.438	1.239	1.217	1.295	0.918	0.938	0.882	mitochondria	GO:0006518 peptide metabolic process; GO:0043043 peptide biosynthetic process; GO:0044267 cellular protein metabolic process; GO:0006807 nitrogen compound metabolic process; GO:0009058 biosynthetic process; GO:0043603 cellular amide metabolic process; GO:0044238 primary metabolic process; GO:1901566 organonitrogen compound biosynthetic process; GO:1901576 organic substance biosynthetic process; G…	GO:0005840 ribosome; GO:0043226 organelle; GO:0043229 intracellular organelle; GO:0043232 intracellular non-membrane-bounded organelle; GO:0044464 cell part; GO:0005622 intracellular; GO:0005737 cytoplasm; GO:0032991 macromolecular complex; GO:0044424 intracellular part; GO:1990904 ribonucleoprotein complex; GO:0005623 cell; GO:0030529 intracellular ribonucleoprotein complex; GO:0044444 cytoplasm…	GO:0003735 structural constituent of ribosome; GO:0005198 structural molecule activity;	K02995	RP-S8e; small subunit ribosomal protein S8e	pif03010 Ribosome - Phytophthora infestans;
D0NY32	Mitochondrial inner membrane protease ATP23 OS=Phytophthora infestans (strain T30-4) OX=403677 GN=PITG_18055	0.812	Down	0.0138	PITG_18055	22.766	1.139	1.193		0.955	0.939		nucleus			GO:0004175 endopeptidase activity; GO:0004222 metalloendopeptidase activity; GO:0008233 peptidase activity; GO:0003824 catalytic activity; GO:0070011 peptidase activity, acting on L-amino acid peptides; GO:0016787 hydrolase activity; GO:0008237 metallopeptidase activity;	K18156
D0NSS1	Uncharacterized protein OS=Phytophthora infestans (strain T30-4) OX=403677 GN=PITG_16058	0.72	Down	0.0164	PITG_16058	379.8	1.151	1.288	1.319	0.911	0.902	0.892	nucleus				K20478
D0P4G7	Uncharacterized protein OS=Phytophthora infestans (strain T30-4) OX=403677 GN=PITG_21571	0.814	Down	0.0101	PITG_21571	20.056	1.065	1.091	1.067	0.826	0.843	0.953	nucleus
D0MUC9	Uncharacterized protein OS=Phytophthora infestans (strain T30-4) OX=403677 GN=PITG_01898	0.783	Down	0.045	PITG_01898	25.2	1.105		1.132	0.83		0.922	nucleus							IPR011421;	BCNT-C domain;
D0NCL7	Uncharacterized protein OS=Phytophthora infestans (strain T30-4) OX=403677 GN=PITG_09702	0.823	Down	0.00608	PITG_09702	61.571	1.031	1.13	1.095	0.902	0.927	0.852	nucleus	GO:0006396 RNA processing; GO:0006725 cellular aromatic compound metabolic process; GO:1901360 organic cyclic compound metabolic process; GO:0006807 nitrogen compound metabolic process; GO:0044238 primary metabolic process; GO:0044237 cellular metabolic process; GO:0071704 organic substance metabolic process; GO:0006397 mRNA processing; GO:0016070 RNA metabolic process; GO:0008152 metabolic proce…	GO:0043226 organelle; GO:0043231 intracellular membrane-bounded organelle; GO:0043229 intracellular organelle; GO:0005634 nucleus; GO:0044464 cell part; GO:0005622 intracellular; GO:0044424 intracellular part; GO:0043227 membrane-bounded organelle; GO:0005623 cell;	GO:0097159 organic cyclic compound binding; GO:1901363 heterocyclic compound binding; GO:0003723 RNA binding; GO:1901265 nucleoside phosphate binding; GO:0005488 binding; GO:0003676 nucleic acid binding; GO:0000166 nucleotide binding; GO:0036094 small molecule binding;	K13091			IPR000504; IPR029123; IPR012677;	RNA recognition motif domain; Splicing factor RBM39, linker; Nucleotide-binding alpha-beta plait domain;
D0MZZ6	"Callose synthase, putative OS=Phytophthora infestans (strain T30-4) OX=403677 GN=PITG_03335"	0.826	Down	0.0145	PITG_03335	297.29	1.11	1.043	1.13	0.871	0.977	0.864	plasma membrane	GO:0016051 carbohydrate biosynthetic process; GO:0006074 (1->3)-beta-D-glucan metabolic process; GO:0044711 single-organism biosynthetic process; GO:0006073 cellular glucan metabolic process; GO:0000271 polysaccharide biosynthetic process; GO:0044042 glucan metabolic process; GO:0044763 single-organism cellular process; GO:0044699 single-organism process; GO:0033692 cellular polysaccharide biosyn…	GO:0016020 membrane; GO:1902494 catalytic complex; GO:0044459 plasma membrane part; GO:0044425 membrane part; GO:0044464 cell part; GO:0071944 cell periphery; GO:0032991 macromolecular complex; GO:1990234 transferase complex; GO:0005623 cell; GO:0000148 1,3-beta-D-glucan synthase complex; GO:0005886 plasma membrane;	GO:0016758 transferase activity, transferring hexosyl groups; GO:0003824 catalytic activity; GO:0035251 UDP-glucosyltransferase activity; GO:0016798 hydrolase activity, acting on glycosyl bonds; GO:0046527 glucosyltransferase activity; GO:0004553 hydrolase activity, hydrolyzing O-glycosyl compounds; GO:0008194 UDP-glycosyltransferase activity; GO:0016757 transferase activity, transferring glycosy…				IPR026899; IPR013320; IPR000757;	1,3-beta-glucan synthase subunit FKS1-like, domain-1; Concanavalin A-like lectin/glucanase domain; Glycoside hydrolase family 16;
D0N4F7	Uncharacterized protein OS=Phytophthora infestans (strain T30-4) OX=403677 GN=PITG_06255	0.747	Down	0.000422	PITG_06255	31.516	1.177	1.181	1.217	0.912	0.912	0.846	cytoplasm,mitochondria				K08507	USE1; unconventional SNARE in the endoplasmic reticulum protein 1	pif04130 SNARE interactions in vesicular transport - Phytophthora infestans;
D0MRA6	"Dolichyl-diphosphooligosaccharide-protein glycosyltransferase subunit STT3A, putative OS=Phytophthora infestans (strain T30-4) OX=403677 GN=PITG_00632"	0.786	Down	0.00592	PITG_00632	94.242	1.127	1.244	1.187	0.998	0.892	0.907	plasma membrane	GO:0006486 protein glycosylation; GO:0043413 macromolecule glycosylation; GO:0009101 glycoprotein biosynthetic process; GO:0044763 single-organism cellular process; GO:0044267 cellular protein metabolic process; GO:0009100 glycoprotein metabolic process; GO:0044699 single-organism process; GO:0009058 biosynthetic process; GO:0044238 primary metabolic process; GO:0044237 cellular metabolic process…	GO:0016020 membrane;	GO:0016757 transferase activity, transferring glycosyl groups; GO:0016758 transferase activity, transferring hexosyl groups; GO:0003824 catalytic activity; GO:0016740 transferase activity; GO:0004576 oligosaccharyl transferase activity;	K07151	STT3; dolichyl-diphosphooligosaccharide---protein glycosyltransferase [EC:2.4.99.18]	pif04141 Protein processing in endoplasmic reticulum - Phytophthora infestans; pif00510 N-Glycan biosynthesis - Phytophthora infestans; pif01100 Metabolic pathways - Phytophthora infestans;
D0N036	Transmembrane 9 superfamily member OS=Phytophthora infestans (strain T30-4) OX=403677 GN=PITG_03376	0.786	Down	0.00216	PITG_03376	73.187	1.132	1.103	1.16	0.839	0.898	0.933	plasma membrane		GO:0031224 intrinsic component of membrane; GO:0016020 membrane; GO:0016021 integral component of membrane; GO:0044425 membrane part;		K17086
D0N394	"Pyrophosphate-energized vacuolar membrane proton pump, putative OS=Phytophthora infestans (strain T30-4) OX=403677 GN=PITG_05615"	0.808	Down	0.000218	PITG_05615	80.448	1.06	1.024	1.043	0.821	0.859	0.847	plasma membrane	GO:0006810 transport; GO:1902578 single-organism localization; GO:0006812 cation transport; GO:0006811 ion transport; GO:0044699 single-organism process; GO:0051179 localization; GO:0015672 monovalent inorganic cation transport; GO:0006818 hydrogen transport; GO:0015992 proton transport; GO:0044765 single-organism transport; GO:0051234 establishment of localization;	GO:0016020 membrane;	GO:0022804 active transmembrane transporter activity; GO:0015405 P-P-bond-hydrolysis-driven transmembrane transporter activity; GO:0004427 inorganic diphosphatase activity; GO:0016462 pyrophosphatase activity; GO:0003824 catalytic activity; GO:0015399 primary active transmembrane transporter activity; GO:0016817 hydrolase activity, acting on acid anhydrides; GO:0016787 hydrolase activity; GO:0016…	K23025
D0N2Z2	Non-selective Cation Channel-2 (NSCC2) Family OS=Phytophthora infestans (strain T30-4) OX=403677 GN=PITG_05501	0.733	Down	0.00538	PITG_05501	38.917	1.389	1.223	1.172	0.881	0.948	0.944	plasma membrane	GO:0045184 establishment of protein localization; GO:0006810 transport; GO:0071702 organic substance transport; GO:0051179 localization; GO:0033036 macromolecule localization; GO:0008104 protein localization; GO:0015031 protein transport; GO:0051234 establishment of localization;	GO:0031224 intrinsic component of membrane; GO:0016020 membrane; GO:0016021 integral component of membrane; GO:0044425 membrane part;	GO:0022892 substrate-specific transporter activity; GO:0008565 protein transporter activity; GO:0005215 transporter activity;	K12275	SEC62; translocation protein SEC62	pif04141 Protein processing in endoplasmic reticulum - Phytophthora infestans; pif03060 Protein export - Phytophthora infestans;
D0N2X3	Uncharacterized protein OS=Phytophthora infestans (strain T30-4) OX=403677 GN=PITG_05480	0.654	Down	0.00246	PITG_05480	133.47	1.341	1.166	1.293	0.858	0.754	0.874	cytoplasm			GO:0005515 protein binding; GO:0005488 binding;	K03456	PPP2R1; serine/threonine-protein phosphatase 2A regulatory subunit A	pif03015 mRNA surveillance pathway - Phytophthora infestans;	IPR011989; IPR001478; IPR016024;	Armadillo-like helical; PDZ domain; Armadillo-type fold;
D0NUF7	Uncharacterized protein OS=Phytophthora infestans (strain T30-4) OX=403677 GN=PITG_16938	0.786	Down	0.00312	PITG_16938	19.484	1.231	1.329	1.32	0.983	1.076	0.991	nucleus				K14839
D0MYN6	Transmembrane 9 superfamily member OS=Phytophthora infestans (strain T30-4) OX=403677 GN=PITG_03841	0.728	Down	0.034	PITG_03841	68.052	1.054	1.145	1.153	0.908	0.662	0.87	plasma membrane		GO:0031224 intrinsic component of membrane; GO:0016020 membrane; GO:0016021 integral component of membrane; GO:0044425 membrane part;		K17085
D0NMF1	Uncharacterized protein OS=Phytophthora infestans (strain T30-4) OX=403677 GN=PITG_13622	0.778	Down	0.0232	PITG_13622	82.555	1.022	1.082	0.923	0.723	0.768	0.865	nucleus			GO:0046914 transition metal ion binding; GO:0005488 binding; GO:0035091 phosphatidylinositol binding; GO:0005543 phospholipid binding; GO:0043167 ion binding; GO:0008289 lipid binding; GO:0046872 metal ion binding; GO:0043169 cation binding; GO:0043168 anion binding; GO:0005515 protein binding; GO:0008270 zinc ion binding;				IPR001841; IPR013083; IPR001683;	Zinc finger, RING-type; Zinc finger, RING/FYVE/PHD-type; Phox homologous domain;
D0P4B7	"Cytochrome P450, putative OS=Phytophthora infestans (strain T30-4) OX=403677 GN=PITG_21759"	0.777	Down	0.0244	PITG_21759	65.753		1.226	1.27		0.935	1.005	cytoplasm,nucleus	GO:0044699 single-organism process; GO:0008152 metabolic process; GO:0055114 oxidation-reduction process; GO:0044710 single-organism metabolic process;		GO:0097159 organic cyclic compound binding; GO:1901363 heterocyclic compound binding; GO:0020037 heme binding; GO:0005506 iron ion binding; GO:0046914 transition metal ion binding; GO:0003824 catalytic activity; GO:0005488 binding; GO:0043167 ion binding; GO:0043169 cation binding; GO:0046872 metal ion binding; GO:0016705 oxidoreductase activity, acting on paired donors, with incorporation or red…
D0NKZ4	30S ribosomal protein S9 OS=Phytophthora infestans (strain T30-4) OX=403677 GN=PITG_12697	0.727	Down	0.0003	PITG_12697	36.673	1.355	1.372	1.353	1.006	0.938	1.024	mitochondria	GO:0006518 peptide metabolic process; GO:0043043 peptide biosynthetic process; GO:0044267 cellular protein metabolic process; GO:0006807 nitrogen compound metabolic process; GO:0009058 biosynthetic process; GO:0043603 cellular amide metabolic process; GO:0044238 primary metabolic process; GO:1901566 organonitrogen compound biosynthetic process; GO:1901576 organic substance biosynthetic process; G…	GO:0005840 ribosome; GO:0043226 organelle; GO:0043229 intracellular organelle; GO:0043232 intracellular non-membrane-bounded organelle; GO:0044464 cell part; GO:0005622 intracellular; GO:0005737 cytoplasm; GO:0032991 macromolecular complex; GO:0044424 intracellular part; GO:1990904 ribonucleoprotein complex; GO:0005623 cell; GO:0030529 intracellular ribonucleoprotein complex; GO:0044444 cytoplasm…	GO:0003735 structural constituent of ribosome; GO:0005198 structural molecule activity;	K02996	RP-S9; small subunit ribosomal protein S9	pif03010 Ribosome - Phytophthora infestans;	IPR020568; IPR014721;	Ribosomal protein S5 domain 2-type fold; Ribosomal protein S5 domain 2-type fold, subgroup;
D0MVP3	Homoserine dehydrogenase OS=Phytophthora infestans (strain T30-4) OX=403677 GN=PITG_02182	0.772	Down	0.022	PITG_02182	46.67	1.095	1.258	1.189	1.004	0.913	0.818	cytoplasm	GO:0055114 oxidation-reduction process; GO:0044281 small molecule metabolic process; GO:0044763 single-organism cellular process; GO:0006807 nitrogen compound metabolic process; GO:0044699 single-organism process; GO:0044238 primary metabolic process; GO:0044237 cellular metabolic process; GO:0071704 organic substance metabolic process; GO:0008152 metabolic process; GO:0006520 cellular amino acid…		GO:0016597 amino acid binding; GO:1901265 nucleoside phosphate binding; GO:0043167 ion binding; GO:0043177 organic acid binding; GO:0000166 nucleotide binding; GO:0048037 cofactor binding; GO:0016491 oxidoreductase activity; GO:1901363 heterocyclic compound binding; GO:0097159 organic cyclic compound binding; GO:0016614 oxidoreductase activity, acting on CH-OH group of donors; GO:0016616 oxidored…				IPR001342; IPR016040; IPR002912; IPR005106;	Homoserine dehydrogenase, catalytic; NAD(P)-binding domain; ACT domain; Aspartate/homoserine dehydrogenase, NAD-binding;
D0NKC7	Uncharacterized protein OS=Phytophthora infestans (strain T30-4) OX=403677 GN=PITG_12343	0.764	Down	0.025	PITG_12343	27.791	1.249	0.991	1.083	0.815	0.907	0.816	mitochondria			GO:0003824 catalytic activity; GO:0016491 oxidoreductase activity;				IPR000415; IPR029479;	Nitroreductase-like; Nitroreductase;
D0MRF7	"Cytochrome oxidase assembly protein, putative OS=Phytophthora infestans (strain T30-4) OX=403677 GN=PITG_00688"	0.802	Down	0.003	PITG_00688	51.165	1.109	1.082	1.044	0.816	0.9	0.879	mitochondria	GO:0051188 cofactor biosynthetic process; GO:0046148 pigment biosynthetic process; GO:0006784 heme a biosynthetic process; GO:0006725 cellular aromatic compound metabolic process; GO:0006783 heme biosynthetic process; GO:0044699 single-organism process; GO:0009058 biosynthetic process; GO:1901566 organonitrogen compound biosynthetic process; GO:0042168 heme metabolic process; GO:0044237 cellular …	GO:0031224 intrinsic component of membrane; GO:0016020 membrane; GO:0016021 integral component of membrane; GO:0044425 membrane part;	GO:0016627 oxidoreductase activity, acting on the CH-CH group of donors; GO:0003824 catalytic activity; GO:0016491 oxidoreductase activity;	K02259	COX15; cytochrome c oxidase assembly protein subunit 15	pif01110 Biosynthesis of secondary metabolites - Phytophthora infestans; pif00190 Oxidative phosphorylation - Phytophthora infestans; pif00860 Porphyrin and chlorophyll metabolism - Phytophthora infestans; pif01100 Metabolic pathways - Phytophthora infestans;
D0MXW2	"Nucleolar protein, putative OS=Phytophthora infestans (strain T30-4) OX=403677 GN=PITG_03548"	0.793	Down	0.0271	PITG_03548	55.746		1.135	1.131		0.934	0.864	nucleus				K21760			IPR003347;	JmjC domain;
D0MV88	"Lysophospholipid acyltransferase, putative OS=Phytophthora infestans (strain T30-4) OX=403677 GN=PITG_01330"	0.773	Down	0.0164	PITG_01330	51.672	1.272	1.271	1.099	0.958	0.864	0.995	plasma membrane				K13519	LPT1; lysophospholipid acyltransferase [EC:2.3.1.51 2.3.1.23 2.3.1.-]	pif01110 Biosynthesis of secondary metabolites - Phytophthora infestans; pif00564 Glycerophospholipid metabolism - Phytophthora infestans; pif00561 Glycerolipid metabolism - Phytophthora infestans; pif00565 Ether lipid metabolism - Phytophthora infestans; pif01100 Metabolic pathways - Phytophthora infestans;
D0N7P5	"Transmembrane protein, putative OS=Phytophthora infestans (strain T30-4) OX=403677 GN=PITG_07279"	0.758	Down	0.0254	PITG_07279	123.13		1.235	1.253		0.985	0.901	plasma membrane
D0NQL1	Uncharacterized protein OS=Phytophthora infestans (strain T30-4) OX=403677 GN=PITG_14579	0.795	Down	0.0153	PITG_14579	111.45	1.098	1.203	1.133	0.918	0.984	0.828	nucleus			GO:0005515 protein binding; GO:0005488 binding;	K11274			IPR022100; IPR017986; IPR015943;	Minichromosome loss protein Mcl1, middle region; WD40-repeat-containing domain; WD40/YVTN repeat-like-containing domain;
D0N167	Amino Acid/Auxin Permease (AAAP) Family OS=Phytophthora infestans (strain T30-4) OX=403677 GN=PITG_04398	0.559	Down	0.00306	PITG_04398	57.622	1.373	1.374	1.625	0.792	0.927	0.725	plasma membrane				K15015			IPR013057;	Amino acid transporter, transmembrane domain;
D0NGE8	Myosin-like protein OS=Phytophthora infestans (strain T30-4) OX=403677 GN=PITG_11197	0.791	Down	0.029	PITG_11197	140.24		1.123	1.107		0.847	0.918	nucleus				K10352
D0MV19	"Nuclear pore complex protein, putative OS=Phytophthora infestans (strain T30-4) OX=403677 GN=PITG_01259"	0.791	Down	1.97e-05	PITG_01259	260.19	1.182	1.176	1.146	0.919	0.927	0.926	cytoplasm			GO:0043169 cation binding; GO:0046872 metal ion binding; GO:0005515 protein binding; GO:0008270 zinc ion binding; GO:0046914 transition metal ion binding; GO:0005488 binding; GO:0043167 ion binding;	K14317	NUP214; nuclear pore complex protein Nup214	pif03013 RNA transport - Phytophthora infestans;	IPR011992; IPR015943; IPR001876;	EF-hand domain pair; WD40/YVTN repeat-like-containing domain; Zinc finger, RanBP2-type;
D0N471	Argininosuccinate synthase OS=Phytophthora infestans (strain T30-4) OX=403677 GN=PITG_05374	0.789	Down	0.00032	PITG_05374	51.117	1.25	1.237	1.194	0.941	0.99	0.975	cytoplasm	GO:0009064 glutamine family amino acid metabolic process; GO:0008652 cellular amino acid biosynthetic process; GO:0006526 arginine biosynthetic process; GO:0016053 organic acid biosynthetic process; GO:0044711 single-organism biosynthetic process; GO:0044281 small molecule metabolic process; GO:0044763 single-organism cellular process; GO:0006525 arginine metabolic process; GO:0044699 single-orga…		GO:0005524 ATP binding; GO:0004055 argininosuccinate synthase activity; GO:1901265 nucleoside phosphate binding; GO:0016874 ligase activity; GO:0001882 nucleoside binding; GO:0043167 ion binding; GO:0000166 nucleotide binding; GO:0016879 ligase activity, forming carbon-nitrogen bonds; GO:0097159 organic cyclic compound binding; GO:1901363 heterocyclic compound binding; GO:0032549 ribonucleoside b…	K01940	argG; argininosuccinate synthase [EC:6.3.4.5]	pif01110 Biosynthesis of secondary metabolites - Phytophthora infestans; pif01130 Biosynthesis of antibiotics - Phytophthora infestans; pif01230 Biosynthesis of amino acids - Phytophthora infestans; pif01100 Metabolic pathways - Phytophthora infestans; pif00220 Arginine biosynthesis - Phytophthora infestans; pif00250 Alanine, aspartate and glutamate metabolism - Phytophthora infestans;	IPR014729; IPR024074;	Rossmann-like alpha/beta/alpha sandwich fold; Argininosuccinate synthetase, catalytic/multimerisation domain body;
D0NE24	"Diaminopimelate decarboxylase, putative OS=Phytophthora infestans (strain T30-4) OX=403677 GN=PITG_10007"	0.81	Down	0.0375	PITG_10007	57.476	0.927		1.007	0.779		0.788	cytoplasm	GO:0044106 cellular amine metabolic process; GO:0006807 nitrogen compound metabolic process; GO:0009058 biosynthetic process; GO:1901566 organonitrogen compound biosynthetic process; GO:1901576 organic substance biosynthetic process; GO:0044237 cellular metabolic process; GO:0044249 cellular biosynthetic process; GO:0071704 organic substance metabolic process; GO:0006576 cellular biogenic amine m…		GO:0003824 catalytic activity;				IPR022643; IPR009006; IPR029066; IPR022644;	Orn/DAP/Arg decarboxylase 2, C-terminal; Alanine racemase/group IV decarboxylase, C-terminal; PLP-binding barrel; Orn/DAP/Arg decarboxylase 2, N-terminal;
D0NBZ0	Uncharacterized protein OS=Phytophthora infestans (strain T30-4) OX=403677 GN=PITG_09427	0.815	Down	0.00614	PITG_09427	27.96	1.09	1.115	1.201	0.922	0.886	0.967	mitochondria
D0NUC6	Uncharacterized protein OS=Phytophthora infestans (strain T30-4) OX=403677 GN=PITG_16899	0.795	Down	0.000784	PITG_16899	36.347	1.383	1.387	1.411	1.162	1.074	1.089	nucleus							IPR029188; IPR029190;	Ribosomal RNA-processing protein 14, N-terminal; Ribosomal RNA-processing protein 14/surfeit locus protein 6, C-terminal domain;
D0MV39	Uncharacterized protein OS=Phytophthora infestans (strain T30-4) OX=403677 GN=PITG_01279	0.763	Down	0.000498	PITG_01279	57.664	1.227	1.128	1.161	0.878	0.902	0.901	plasma membrane
D0NDB8	"Mannitol dehydrogenase, putative OS=Phytophthora infestans (strain T30-4) OX=403677 GN=PITG_08846"	0.772	Down	1.84e-05	PITG_08846	37.593	0.94	0.943	0.956	0.735	0.717	0.739	cytoplasm	GO:0044699 single-organism process; GO:0008152 metabolic process; GO:0055114 oxidation-reduction process; GO:0044710 single-organism metabolic process;		GO:0046914 transition metal ion binding; GO:0003824 catalytic activity; GO:0005488 binding; GO:0043167 ion binding; GO:0046872 metal ion binding; GO:0043169 cation binding; GO:0008270 zinc ion binding; GO:0016491 oxidoreductase activity;	K00002	AKR1A1; alcohol dehydrogenase (NADP+) [EC:1.1.1.2]	pif01110 Biosynthesis of secondary metabolites - Phytophthora infestans; pif00561 Glycerolipid metabolism - Phytophthora infestans; pif00010 Glycolysis / Gluconeogenesis - Phytophthora infestans; pif01130 Biosynthesis of antibiotics - Phytophthora infestans; pif00040 Pentose and glucuronate interconversions - Phytophthora infestans; pif01100 Metabolic pathways - Phytophthora infestans;	IPR011032; IPR020843; IPR016040; IPR013154; IPR013149;	GroES-like; Polyketide synthase, enoylreductase domain; NAD(P)-binding domain; Alcohol dehydrogenase, N-terminal; Alcohol dehydrogenase, C-terminal;
D0NUU7	Elongation of fatty acids protein OS=Phytophthora infestans (strain T30-4) OX=403677 GN=PITG_16760	0.744	Down	0.00234	PITG_16760	32.092	1.515	1.417	1.414	1.055	1.156	1.023	mitochondria		GO:0031224 intrinsic component of membrane; GO:0016020 membrane; GO:0016021 integral component of membrane; GO:0044425 membrane part;		K10249	ELOVL4; elongation of very long chain fatty acids protein 4 [EC:2.3.1.199]	pif01040 Biosynthesis of unsaturated fatty acids - Phytophthora infestans; pif01110 Biosynthesis of secondary metabolites - Phytophthora infestans; pif00062 Fatty acid elongation - Phytophthora infestans; pif01212 Fatty acid metabolism - Phytophthora infestans; pif01100 Metabolic pathways - Phytophthora infestans;
D0NSQ6	Uncharacterized protein OS=Phytophthora infestans (strain T30-4) OX=403677 GN=PITG_16041	0.813	Down	0.00352	PITG_16041	48.16	1.118	1.157	1.051	0.891	0.88	0.934	mitochondria			GO:0008289 lipid binding; GO:0043168 anion binding; GO:0005488 binding; GO:0035091 phosphatidylinositol binding; GO:0005543 phospholipid binding; GO:0043167 ion binding;				IPR001683;	Phox homologous domain;
D0NIT3	Uncharacterized protein OS=Phytophthora infestans (strain T30-4) OX=403677 GN=PITG_11450	0.758	Down	0.000905	PITG_11450	13.389	1.414	1.384	1.283	1.01	1.044	1.04	extracellular
D0NQL9	Uncharacterized protein OS=Phytophthora infestans (strain T30-4) OX=403677 GN=PITG_14587	0.816	Down	0.00472	PITG_14587	56.995	1.181	1.132	1.202	0.972	0.899	0.997	nucleus				K13114	PNN; pinin	pif03013 RNA transport - Phytophthora infestans; pif03015 mRNA surveillance pathway - Phytophthora infestans;	IPR003034; IPR006786;	SAP domain; Pinin/SDK/MemA protein;
D0NH52	"Endoplasmic reticulum metallopeptidase, putative OS=Phytophthora infestans (strain T30-4) OX=403677 GN=PITG_10813"	0.833	Down	0.00564	PITG_10813	95.584	0.969	1	1.059	0.822	0.822	0.877	plasma membrane							IPR007484;	Peptidase M28;
D0N1N0	"Trimethyllysine dioxygenase, putative OS=Phytophthora infestans (strain T30-4) OX=403677 GN=PITG_04618"	0.771	Down	0.000558	PITG_04618	49.572	1.401	1.403	1.321	1.028	1.088	1.066	mitochondria	GO:0055114 oxidation-reduction process; GO:0044699 single-organism process; GO:0097164 ammonium ion metabolic process; GO:0006807 nitrogen compound metabolic process; GO:0006578 amino-acid betaine biosynthetic process; GO:0009058 biosynthetic process; GO:1901566 organonitrogen compound biosynthetic process; GO:0045329 carnitine biosynthetic process; GO:0044237 cellular metabolic process; GO:19015…		GO:0019842 vitamin binding; GO:0005506 iron ion binding; GO:0031418 L-ascorbic acid binding; GO:0043167 ion binding; GO:0043177 organic acid binding; GO:0016705 oxidoreductase activity, acting on paired donors, with incorporation or reduction of molecular oxygen; GO:0048029 monosaccharide binding; GO:0016706 oxidoreductase activity, acting on paired donors, with incorporation or reduction of mole…	K00474	TMLHE; trimethyllysine dioxygenase [EC:1.14.11.8]	pif00310 Lysine degradation - Phytophthora infestans;	IPR010376; IPR003819;	Domain of unknown function DUF971; TauD/TfdA-like domain;
D0NLM8	RNA-binding protein NOB1 OS=Phytophthora infestans (strain T30-4) OX=403677 GN=PITG_13300	0.732	Down	0.0421	PITG_13300	54.889		1.261	1.177		0.842	0.943	cytoplasm	GO:0016072 rRNA metabolic process; GO:0006396 RNA processing; GO:0034470 ncRNA processing; GO:0044085 cellular component biogenesis; GO:0022613 ribonucleoprotein complex biogenesis; GO:0006725 cellular aromatic compound metabolic process; GO:0042274 ribosomal small subunit biogenesis; GO:0006807 nitrogen compound metabolic process; GO:0042254 ribosome biogenesis; GO:1901360 organic cyclic compoun…		GO:0003824 catalytic activity; GO:0005488 binding; GO:0043167 ion binding; GO:0016788 hydrolase activity, acting on ester bonds; GO:0004518 nuclease activity; GO:0004521 endoribonuclease activity; GO:0046872 metal ion binding; GO:0043169 cation binding; GO:0016787 hydrolase activity; GO:0004519 endonuclease activity; GO:0004540 ribonuclease activity;	K11883	NOB1; RNA-binding protein NOB1	pif03008 Ribosome biogenesis in eukaryotes - Phytophthora infestans;	IPR000571; IPR014881; IPR033411;	Zinc finger, CCCH-type; Nin one binding (NOB1) Zn-ribbon-like; Ribonuclease, PIN domain;
D0NSI7	Diphosphomevalonate decarboxylase OS=Phytophthora infestans (strain T30-4) OX=403677 GN=PITG_15778	0.813	Down	0.0117	PITG_15778	45.899	1.232	1.077	1.238	0.943	0.97	0.971	mitochondria	GO:0006790 sulfur compound metabolic process; GO:0019287 isopentenyl diphosphate biosynthetic process, mevalonate pathway; GO:0006720 isoprenoid metabolic process; GO:0044711 single-organism biosynthetic process; GO:0035383 thioester metabolic process; GO:0008654 phospholipid biosynthetic process; GO:0044763 single-organism cellular process; GO:0044699 single-organism process; GO:0006732 coenzyme…	GO:0044464 cell part; GO:0005622 intracellular; GO:0005737 cytoplasm; GO:0044424 intracellular part; GO:0005829 cytosol; GO:0005623 cell; GO:0044444 cytoplasmic part;	GO:0005524 ATP binding; GO:1901265 nucleoside phosphate binding; GO:0001882 nucleoside binding; GO:0043167 ion binding; GO:0016829 lyase activity; GO:0000166 nucleotide binding; GO:0097159 organic cyclic compound binding; GO:1901363 heterocyclic compound binding; GO:0032549 ribonucleoside binding; GO:0097367 carbohydrate derivative binding; GO:0003824 catalytic activity; GO:0032553 ribonucleotide…	K01597	MVD; diphosphomevalonate decarboxylase [EC:4.1.1.33]	pif01110 Biosynthesis of secondary metabolites - Phytophthora infestans; pif00900 Terpenoid backbone biosynthesis - Phytophthora infestans; pif01130 Biosynthesis of antibiotics - Phytophthora infestans; pif01100 Metabolic pathways - Phytophthora infestans;	IPR020568; IPR006204; IPR014721; IPR013750;	Ribosomal protein S5 domain 2-type fold; GHMP kinase N-terminal domain; Ribosomal protein S5 domain 2-type fold, subgroup; GHMP kinase, C-terminal domain;
D0N6N2	Uncharacterized protein OS=Phytophthora infestans (strain T30-4) OX=403677 GN=PITG_06869	0.82	Down	0.00056	PITG_06869	43.378	1.171	1.121	1.119	0.915	0.956	0.925	nucleus			GO:0097159 organic cyclic compound binding; GO:1901363 heterocyclic compound binding; GO:0003677 DNA binding; GO:0005488 binding; GO:0003676 nucleic acid binding;	K17046			IPR009057; IPR014876;	Homeobox domain-like; DEK, C-terminal;
D0N851	Ribosomal protein L27 OS=Phytophthora infestans (strain T30-4) OX=403677 GN=PITG_06799	0.828	Down	0.000177	PITG_06799	16.432	1.263	1.208	1.252	1.027	1.022	1.033	mitochondria	GO:0006518 peptide metabolic process; GO:0043043 peptide biosynthetic process; GO:0044267 cellular protein metabolic process; GO:0006807 nitrogen compound metabolic process; GO:0009058 biosynthetic process; GO:0043603 cellular amide metabolic process; GO:0044238 primary metabolic process; GO:1901566 organonitrogen compound biosynthetic process; GO:1901576 organic substance biosynthetic process; G…	GO:0005840 ribosome; GO:0043229 intracellular organelle; GO:0043232 intracellular non-membrane-bounded organelle; GO:0044446 intracellular organelle part; GO:0005737 cytoplasm; GO:0032991 macromolecular complex; GO:0044424 intracellular part; GO:0005623 cell; GO:0044422 organelle part; GO:0043228 non-membrane-bounded organelle; GO:0043226 organelle; GO:0015934 large ribosomal subunit; GO:0044391 …	GO:0003735 structural constituent of ribosome; GO:0005198 structural molecule activity;	K02900	RP-L27Ae; large subunit ribosomal protein L27Ae	pif03010 Ribosome - Phytophthora infestans;	IPR021131;	Ribosomal protein L18e/L15P;
D0MSB6	Uncharacterized protein OS=Phytophthora infestans (strain T30-4) OX=403677 GN=PITG_01048	0.826	Down	0.027	PITG_01048	36.037	1.096	1.067	1.145	0.828	0.995	0.908	nucleus
D0N079	Uncharacterized protein OS=Phytophthora infestans (strain T30-4) OX=403677 GN=PITG_03422	0.825	Down	0.0464	PITG_03422	19.707	1.078	1.025	0.948	0.77	0.814	0.933	nucleus
D0N7Z1	H-translocating Pyrophosphatase (H-PPase) Family OS=Phytophthora infestans (strain T30-4) OX=403677 GN=PITG_06731	0.75	Down	0.00938	PITG_06731	81.327	1.101	1.101	1.091	0.858	0.831	0.78	plasma membrane	GO:0006810 transport; GO:1902578 single-organism localization; GO:0006812 cation transport; GO:0006811 ion transport; GO:0044699 single-organism process; GO:0051179 localization; GO:0015672 monovalent inorganic cation transport; GO:0006818 hydrogen transport; GO:0015992 proton transport; GO:0044765 single-organism transport; GO:0051234 establishment of localization;	GO:0016020 membrane;	GO:0022804 active transmembrane transporter activity; GO:0015405 P-P-bond-hydrolysis-driven transmembrane transporter activity; GO:0004427 inorganic diphosphatase activity; GO:0016462 pyrophosphatase activity; GO:0003824 catalytic activity; GO:0015399 primary active transmembrane transporter activity; GO:0016817 hydrolase activity, acting on acid anhydrides; GO:0016787 hydrolase activity; GO:0016…	K23025
D0N6M7	ATP-binding Cassette (ABC) Superfamily OS=Phytophthora infestans (strain T30-4) OX=403677 GN=PITG_06863	0.822	Down	0.00472	PITG_06863	152.07	0.633	0.69	0.649	0.517	0.545	0.559	plasma membrane		GO:0016020 membrane;	GO:0005524 ATP binding; GO:1901265 nucleoside phosphate binding; GO:0001882 nucleoside binding; GO:0043167 ion binding; GO:0016817 hydrolase activity, acting on acid anhydrides; GO:0016787 hydrolase activity; GO:0000166 nucleotide binding; GO:0017111 nucleoside-triphosphatase activity; GO:0016887 ATPase activity; GO:0097159 organic cyclic compound binding; GO:1901363 heterocyclic compound binding…				IPR003593; IPR003439; IPR027417; IPR034003; IPR013525;	AAA+ ATPase domain; ABC transporter-like; P-loop containing nucleoside triphosphate hydrolase; ATP-binding cassette transporter, PDR-like subfamily G, domain 2; ABC-2 type transporter;
D0NMN1	Uncharacterized protein OS=Phytophthora infestans (strain T30-4) OX=403677 GN=PITG_13729	0.827	Down	0.0174	PITG_13729	24.086	1.051	1.078	0.95	0.865	0.881	0.801	plasma membrane							IPR020846;	Major facilitator superfamily domain;
D0NDA7	Ribosomal protein L37 OS=Phytophthora infestans (strain T30-4) OX=403677 GN=PITG_08834	0.765	Down	0.001	PITG_08834	10.541	1.347	1.298	1.307	0.964	0.995	1.064	mitochondria,nucleus	GO:0006518 peptide metabolic process; GO:0043043 peptide biosynthetic process; GO:0044267 cellular protein metabolic process; GO:0006807 nitrogen compound metabolic process; GO:0009058 biosynthetic process; GO:0043603 cellular amide metabolic process; GO:0044238 primary metabolic process; GO:1901566 organonitrogen compound biosynthetic process; GO:1901576 organic substance biosynthetic process; G…	GO:0005840 ribosome; GO:0043226 organelle; GO:0043229 intracellular organelle; GO:0043232 intracellular non-membrane-bounded organelle; GO:0044464 cell part; GO:0005622 intracellular; GO:0005737 cytoplasm; GO:0032991 macromolecular complex; GO:0044424 intracellular part; GO:1990904 ribonucleoprotein complex; GO:0005623 cell; GO:0030529 intracellular ribonucleoprotein complex; GO:0044444 cytoplasm…	GO:0003735 structural constituent of ribosome; GO:0005198 structural molecule activity;	K02922	RP-L37e; large subunit ribosomal protein L37e	pif03010 Ribosome - Phytophthora infestans;	IPR011332; IPR011331;	Zinc-binding ribosomal protein; Ribosomal protein L37ae/L37e;
D0N2R4	Uncharacterized protein OS=Phytophthora infestans (strain T30-4) OX=403677 GN=PITG_05409	0.737	Down	5.78e-05	PITG_05409	24.897	1.285	1.289	1.264	0.915	0.95	0.965	nucleus				K14840
D0MUV8	"Aspartate aminotransferase, putative OS=Phytophthora infestans (strain T30-4) OX=403677 GN=PITG_01195"	0.787	Down	0.0149	PITG_01195	74.328	1.298	1.162	1.153	0.868	0.968	1.007	cytoplasm	GO:0006725 cellular aromatic compound metabolic process; GO:0016053 organic acid biosynthetic process; GO:0044699 single-organism process; GO:0009058 biosynthetic process; GO:1901566 organonitrogen compound biosynthetic process; GO:0044237 cellular metabolic process; GO:0071704 organic substance metabolic process; GO:0009094 L-phenylalanine biosynthetic process; GO:0008152 metabolic process; GO:0…		GO:0097159 organic cyclic compound binding; GO:1901363 heterocyclic compound binding; GO:0004664 prephenate dehydratase activity; GO:0003824 catalytic activity; GO:0005488 binding; GO:0043167 ion binding; GO:0016829 lyase activity; GO:0043168 anion binding; GO:0016836 hydro-lyase activity; GO:0048037 cofactor binding; GO:0030170 pyridoxal phosphate binding; GO:0016835 carbon-oxygen lyase activity;	K15849	PAT; bifunctional aspartate aminotransferase and glutamate/aspartate-prephenate aminotransferase [EC:2.6.1.1 2.6.1.78 2.6.1.79]	pif01110 Biosynthesis of secondary metabolites - Phytophthora infestans; pif00350 Tyrosine metabolism - Phytophthora infestans; pif00360 Phenylalanine metabolism - Phytophthora infestans; pif01130 Biosynthesis of antibiotics - Phytophthora infestans; pif01230 Biosynthesis of amino acids - Phytophthora infestans; pif01100 Metabolic pathways - Phytophthora infestans; pif00400 Phenylalanine, tyrosin…	IPR015424; IPR004839; IPR001086; IPR015422; IPR015421;	Pyridoxal phosphate-dependent transferase; Aminotransferase, class I/classII; Prephenate dehydratase; Pyridoxal phosphate-dependent transferase, major region, subdomain 2; Pyridoxal phosphate-dependent transferase, major region, subdomain 1;
D0NML7	MICAL-like protein OS=Phytophthora infestans (strain T30-4) OX=403677 GN=PITG_13713	0.602	Down	0.000498	PITG_13713	115.66	1.455	1.284	1.303	0.789	0.785	0.859	cytoplasm	GO:0044699 single-organism process; GO:0008152 metabolic process; GO:0055114 oxidation-reduction process; GO:0044710 single-organism metabolic process;		GO:0003824 catalytic activity; GO:0016491 oxidoreductase activity;				IPR023753;	FAD/NAD(P)-binding domain;
D0NU46	Uncharacterized protein OS=Phytophthora infestans (strain T30-4) OX=403677 GN=PITG_16366	0.784	Down	0.000544	PITG_16366	42.667	1.16	1.196	1.177	0.923	0.888	0.96	plasma membrane	GO:0006486 protein glycosylation; GO:0043413 macromolecule glycosylation; GO:0009101 glycoprotein biosynthetic process; GO:0044763 single-organism cellular process; GO:0044267 cellular protein metabolic process; GO:0009100 glycoprotein metabolic process; GO:0044699 single-organism process; GO:0009058 biosynthetic process; GO:0044238 primary metabolic process; GO:0044237 cellular metabolic process…	GO:0016020 membrane; GO:0043229 intracellular organelle; GO:0005783 endoplasmic reticulum; GO:0042175 nuclear outer membrane-endoplasmic reticulum membrane network; GO:0005737 cytoplasm; GO:0044446 intracellular organelle part; GO:0031224 intrinsic component of membrane; GO:0032991 macromolecular complex; GO:0012505 endomembrane system; GO:0044424 intracellular part; GO:0008250 oligosaccharyltran…		K12667	SWP1; oligosaccharyltransferase complex subunit delta (ribophorin II)	pif04141 Protein processing in endoplasmic reticulum - Phytophthora infestans; pif00510 N-Glycan biosynthesis - Phytophthora infestans; pif01100 Metabolic pathways - Phytophthora infestans;
D0NZZ6	Uncharacterized protein OS=Phytophthora infestans (strain T30-4) OX=403677 GN=PITG_19063	0.814	Down	0.0326	PITG_19063	13.037	1.309	1.275	1.18	1.064	1.09	0.909	mitochondria			GO:0015075 ion transmembrane transporter activity; GO:0022892 substrate-specific transporter activity; GO:0015077 monovalent inorganic cation transmembrane transporter activity; GO:0016676 oxidoreductase activity, acting on a heme group of donors, oxygen as acceptor; GO:0016675 oxidoreductase activity, acting on a heme group of donors; GO:0015078 hydrogen ion transmembrane transporter activity; G…
D0MS26	60S ribosomal protein L21-1 OS=Phytophthora infestans (strain T30-4) OX=403677 GN=PITG_00941	0.724	Down	0.00146	PITG_00941	18.292	1.198	1.134	1.291	0.854	0.904	0.864	mitochondria	GO:0006518 peptide metabolic process; GO:0043043 peptide biosynthetic process; GO:0044267 cellular protein metabolic process; GO:0006807 nitrogen compound metabolic process; GO:0009058 biosynthetic process; GO:0043603 cellular amide metabolic process; GO:0044238 primary metabolic process; GO:1901566 organonitrogen compound biosynthetic process; GO:1901576 organic substance biosynthetic process; G…	GO:0005840 ribosome; GO:0043226 organelle; GO:0043229 intracellular organelle; GO:0043232 intracellular non-membrane-bounded organelle; GO:0044464 cell part; GO:0005622 intracellular; GO:0005737 cytoplasm; GO:0032991 macromolecular complex; GO:0044424 intracellular part; GO:1990904 ribonucleoprotein complex; GO:0005623 cell; GO:0030529 intracellular ribonucleoprotein complex; GO:0044444 cytoplasm…	GO:0003735 structural constituent of ribosome; GO:0005198 structural molecule activity;	K02889	RP-L21e; large subunit ribosomal protein L21e	pif03010 Ribosome - Phytophthora infestans;	IPR008991;	Translation protein SH3-like domain;
D0NIF6	50S ribosomal protein L3-2 OS=Phytophthora infestans (strain T30-4) OX=403677 GN=PITG_11734	0.822	Down	0.0113	PITG_11734	30.676	1.316	1.288	1.341	1	1.16	1.084	mitochondria	GO:0006518 peptide metabolic process; GO:0043043 peptide biosynthetic process; GO:0044267 cellular protein metabolic process; GO:0006807 nitrogen compound metabolic process; GO:0009058 biosynthetic process; GO:0043603 cellular amide metabolic process; GO:0044238 primary metabolic process; GO:1901566 organonitrogen compound biosynthetic process; GO:1901576 organic substance biosynthetic process; G…	GO:0005840 ribosome; GO:0043226 organelle; GO:0043229 intracellular organelle; GO:0043232 intracellular non-membrane-bounded organelle; GO:0044464 cell part; GO:0005622 intracellular; GO:0005737 cytoplasm; GO:0032991 macromolecular complex; GO:0044424 intracellular part; GO:1990904 ribonucleoprotein complex; GO:0005623 cell; GO:0030529 intracellular ribonucleoprotein complex; GO:0044444 cytoplasm…	GO:0003735 structural constituent of ribosome; GO:0005198 structural molecule activity;	K02906	RP-L3; large subunit ribosomal protein L3	pif03010 Ribosome - Phytophthora infestans;	IPR009000;	Translation protein, beta-barrel domain;
D0NVW3	"12-oxophytodienoate reductase, putative OS=Phytophthora infestans (strain T30-4) OX=403677 GN=PITG_17360"	0.717	Down	3.91e-05	PITG_17360	41.111	1.407	1.444	1.437	1.001	1.02	1.053	mitochondria	GO:0044699 single-organism process; GO:0008152 metabolic process; GO:0055114 oxidation-reduction process; GO:0044710 single-organism metabolic process;		GO:0097159 organic cyclic compound binding; GO:1901363 heterocyclic compound binding; GO:0097367 carbohydrate derivative binding; GO:1901265 nucleoside phosphate binding; GO:0003824 catalytic activity; GO:0032553 ribonucleotide binding; GO:0005488 binding; GO:0043167 ion binding; GO:0043168 anion binding; GO:0000166 nucleotide binding; GO:0010181 FMN binding; GO:0048037 cofactor binding; GO:00164…				IPR013785; IPR001155;	Aldolase-type TIM barrel; NADH:flavin oxidoreductase/NADH oxidase, N-terminal;
D0N9X1	Uncharacterized protein OS=Phytophthora infestans (strain T30-4) OX=403677 GN=PITG_07826	0.822	Down	0.0199	PITG_07826	8.9107	1.209	1.278	1.146	1.075	0.932	0.981	nucleus
D0NE03	Uncharacterized protein OS=Phytophthora infestans (strain T30-4) OX=403677 GN=PITG_09986	0.826	Down	0.0288	PITG_09986	84.763		1.167	1.128		0.921	0.975	nucleus			GO:0043169 cation binding; GO:0046872 metal ion binding; GO:0005515 protein binding; GO:0008270 zinc ion binding; GO:0046914 transition metal ion binding; GO:0005488 binding; GO:0043167 ion binding;				IPR001781; IPR001452;	Zinc finger, LIM-type; SH3 domain;
D0NGG2	Uncharacterized protein OS=Phytophthora infestans (strain T30-4) OX=403677 GN=PITG_11214	0.702	Down	0.00078	PITG_11214	54.167	1.15	1.266	1.131	0.805	0.842	0.844	cytoplasm							IPR003347;	JmjC domain;
D0N3F8	Transcription elongation factor SPT5 OS=Phytophthora infestans (strain T30-4) OX=403677 GN=PITG_05685	0.447	Down	7.78e-07	PITG_05685	124.76	1.672	1.686	1.69	0.725	0.764	0.766	nucleus	GO:0050794 regulation of cellular process; GO:0010468 regulation of gene expression; GO:0006355 regulation of transcription, DNA-templated; GO:0031326 regulation of cellular biosynthetic process; GO:0080090 regulation of primary metabolic process; GO:0060255 regulation of macromolecule metabolic process; GO:0019219 regulation of nucleobase-containing compound metabolic process; GO:0006357 regulat…			K15172			IPR008991; IPR014722; IPR005824; IPR005100; IPR022581;	Translation protein SH3-like domain; Ribosomal protein L2 domain 2; KOW; Transcription elongation factor Spt5, NGN domain; Spt5 transcription elongation factor, N-terminal;
D0MYS3	Histone H2A OS=Phytophthora infestans (strain T30-4) OX=403677 GN=PITG_03881	0.749	Down	0.0247	PITG_03881	14.664	1.095	1.163	1.208	0.859	0.75	0.986	nucleus		GO:0043229 intracellular organelle; GO:0043232 intracellular non-membrane-bounded organelle; GO:0044446 intracellular organelle part; GO:0032991 macromolecular complex; GO:0044424 intracellular part; GO:0005623 cell; GO:0044422 organelle part; GO:0044427 chromosomal part; GO:0000786 nucleosome; GO:0043228 non-membrane-bounded organelle; GO:0043231 intracellular membrane-bounded organelle; GO:0043…	GO:0097159 organic cyclic compound binding; GO:1901363 heterocyclic compound binding; GO:0003677 DNA binding; GO:0046982 protein heterodimerization activity; GO:0005488 binding; GO:0046983 protein dimerization activity; GO:0003676 nucleic acid binding; GO:0005515 protein binding;	K11251			IPR032454; IPR009072; IPR007125;	Histone H2A, C-terminal domain; Histone-fold; Histone H2A/H2B/H3;
D0N7R1	"Nucleolar protein 10, putative OS=Phytophthora infestans (strain T30-4) OX=403677 GN=PITG_07296"	0.802	Down	0.0286	PITG_07296	80.551	1.226	1.331	1.241	1.094	0.896	1.057	cytoplasm		GO:0043226 organelle; GO:0043231 intracellular membrane-bounded organelle; GO:0043229 intracellular organelle; GO:0005634 nucleus; GO:0044464 cell part; GO:0005622 intracellular; GO:0044424 intracellular part; GO:0043227 membrane-bounded organelle; GO:0005623 cell;	GO:0005515 protein binding; GO:0005488 binding;	K14788			IPR012580; IPR017986; IPR015943;	NUC153; WD40-repeat-containing domain; WD40/YVTN repeat-like-containing domain;
D0NCM2	"Mitochondrial import inner membrane translocase subunit Tim17, putative OS=Phytophthora infestans (strain T30-4) OX=403677 GN=PITG_09707"	0.811	Down	0.0412	PITG_09707	16.843	1.169	1.081		0.894	0.93		mitochondria				K17795
D0RMF3	Uncharacterized protein OS=Phytophthora infestans (strain T30-4) OX=403677 GN=PITG_22508	0.783	Down	0.00816	PITG_22508	34.909	1.042	1.164	1.225	0.914	0.9	0.871	nucleus
D0MWF1	Uncharacterized protein OS=Phytophthora infestans (strain T30-4) OX=403677 GN=PITG_02475	0.533	Down	8.12e-05	PITG_02475	12.885	1.374	1.53	1.518	0.809	0.784	0.763	mitochondria
D0NAR3	"12-oxophytodienoate reductase, putative OS=Phytophthora infestans (strain T30-4) OX=403677 GN=PITG_08491"	0.777	Down	0.00214	PITG_08491	54.196	1.048	0.968	0.998	0.74	0.812	0.789	mitochondria	GO:0044699 single-organism process; GO:0008152 metabolic process; GO:0055114 oxidation-reduction process; GO:0044710 single-organism metabolic process;		GO:0097159 organic cyclic compound binding; GO:1901363 heterocyclic compound binding; GO:0097367 carbohydrate derivative binding; GO:1901265 nucleoside phosphate binding; GO:0003824 catalytic activity; GO:0032553 ribonucleotide binding; GO:0005488 binding; GO:0043167 ion binding; GO:0043168 anion binding; GO:0000166 nucleotide binding; GO:0010181 FMN binding; GO:0048037 cofactor binding; GO:00164…				IPR001155; IPR013785;	NADH:flavin oxidoreductase/NADH oxidase, N-terminal; Aldolase-type TIM barrel;
D0NGA0	"Fumarate reductase flavoprotein subunit, putative OS=Phytophthora infestans (strain T30-4) OX=403677 GN=PITG_11138"	0.713	Down	0.00734	PITG_11138	51.326		1.35	1.274		0.938	0.933	extracellular	GO:0044699 single-organism process; GO:0008152 metabolic process; GO:0055114 oxidation-reduction process; GO:0044710 single-organism metabolic process;		GO:0016627 oxidoreductase activity, acting on the CH-CH group of donors; GO:0000104 succinate dehydrogenase activity; GO:0003824 catalytic activity; GO:0016491 oxidoreductase activity;				IPR027477; IPR003953; IPR023753;	Succinate dehydrogenase/fumarate reductase flavoprotein, catalytic domain; FAD-dependent oxidoreductase 2, FAD binding domain; FAD/NAD(P)-binding domain;
D0NLW8	Sphingolipid delta(4)-desaturase DES1-like protein OS=Phytophthora infestans (strain T30-4) OX=403677 GN=PITG_13403	0.679	Down	1.92e-05	PITG_13403	40.191	1.529	1.453	1.491	1	1.024	1.014	plasma membrane	GO:0044711 single-organism biosynthetic process; GO:0006643 membrane lipid metabolic process; GO:0044763 single-organism cellular process; GO:0006807 nitrogen compound metabolic process; GO:0044699 single-organism process; GO:0009058 biosynthetic process; GO:0044255 cellular lipid metabolic process; GO:0044238 primary metabolic process; GO:1901566 organonitrogen compound biosynthetic process; GO:…	GO:0031224 intrinsic component of membrane; GO:0016020 membrane; GO:0016021 integral component of membrane; GO:0044425 membrane part;	GO:0042284 sphingolipid delta-4 desaturase activity; GO:0016705 oxidoreductase activity, acting on paired donors, with incorporation or reduction of molecular oxygen; GO:0003824 catalytic activity; GO:0016491 oxidoreductase activity;	K04712	DEGS; sphingolipid 4-desaturase/C4-monooxygenase [EC:1.14.19.17 1.14.18.5]	pif00600 Sphingolipid metabolism - Phytophthora infestans; pif01100 Metabolic pathways - Phytophthora infestans;	IPR013866; IPR005804;	Sphingolipid delta4-desaturase, N-terminal; Fatty acid desaturase domain;
D0NUF0	Uncharacterized protein OS=Phytophthora infestans (strain T30-4) OX=403677 GN=PITG_16926	0.767	Down	0.00644	PITG_16926	29.131	0.972	0.877	1.032	0.755	0.713	0.742	plasma membrane
D0NHN0	ATP-binding Cassette (ABC) Superfamily OS=Phytophthora infestans (strain T30-4) OX=403677 GN=PITG_11969	0.67	Down	0.00644	PITG_11969	153.52	0.793	0.842	0.796	0.467	0.561	0.601	plasma membrane	GO:0006810 transport; GO:0051179 localization; GO:0051234 establishment of localization;	GO:0031224 intrinsic component of membrane; GO:0016020 membrane; GO:0016021 integral component of membrane; GO:0044425 membrane part;	GO:1901265 nucleoside phosphate binding; GO:0015399 primary active transmembrane transporter activity; GO:0016817 hydrolase activity, acting on acid anhydrides; GO:0016787 hydrolase activity; GO:0016887 ATPase activity; GO:0097159 organic cyclic compound binding; GO:1901363 heterocyclic compound binding; GO:0016462 pyrophosphatase activity; GO:0003824 catalytic activity; GO:0032553 ribonucleotide…				IPR003593; IPR010929; IPR003439; IPR027417; IPR034003; IPR013525;	AAA+ ATPase domain; CDR ABC transporter; ABC transporter-like; P-loop containing nucleoside triphosphate hydrolase; ATP-binding cassette transporter, PDR-like subfamily G, domain 2; ABC-2 type transporter;
D0NEJ9	Acyl-CoA desaturase OS=Phytophthora infestans (strain T30-4) OX=403677 GN=PITG_10195	0.719	Down	0.000384	PITG_10195	36.906	1.412	1.417	1.514	1.033	1.009	1.079	endoplasmic reticulum	GO:0008152 metabolic process; GO:0055114 oxidation-reduction process; GO:0044710 single-organism metabolic process; GO:0044699 single-organism process; GO:0044238 primary metabolic process; GO:0071704 organic substance metabolic process; GO:0006629 lipid metabolic process;		GO:0016705 oxidoreductase activity, acting on paired donors, with incorporation or reduction of molecular oxygen; GO:0003824 catalytic activity; GO:0016717 oxidoreductase activity, acting on paired donors, with oxidation of a pair of donors resulting in the reduction of molecular oxygen to two molecules of water; GO:0016491 oxidoreductase activity;	K00507	SCD; stearoyl-CoA desaturase (Delta-9 desaturase) [EC:1.14.19.1]	pif01040 Biosynthesis of unsaturated fatty acids - Phytophthora infestans; pif01212 Fatty acid metabolism - Phytophthora infestans;	IPR005804;	Fatty acid desaturase domain;
D0MZR3	Uncharacterized protein OS=Phytophthora infestans (strain T30-4) OX=403677 GN=PITG_03245	0.831	Down	0.00494	PITG_03245	41.148	1.173	1.172	1.122	1.014	0.95	0.916	nucleus
D0NMJ5	40S ribosomal protein S26 OS=Phytophthora infestans (strain T30-4) OX=403677 GN=PITG_13681	0.804	Down	0.0131	PITG_13681	13.616	1.214	1.271	1.142	1.019	0.894	1.002	mitochondria	GO:0006518 peptide metabolic process; GO:0043043 peptide biosynthetic process; GO:0044267 cellular protein metabolic process; GO:0006807 nitrogen compound metabolic process; GO:0009058 biosynthetic process; GO:0043603 cellular amide metabolic process; GO:0044238 primary metabolic process; GO:1901566 organonitrogen compound biosynthetic process; GO:1901576 organic substance biosynthetic process; G…	GO:0005840 ribosome; GO:0043226 organelle; GO:0043229 intracellular organelle; GO:0043232 intracellular non-membrane-bounded organelle; GO:0044464 cell part; GO:0005622 intracellular; GO:0005737 cytoplasm; GO:0032991 macromolecular complex; GO:0044424 intracellular part; GO:1990904 ribonucleoprotein complex; GO:0005623 cell; GO:0030529 intracellular ribonucleoprotein complex; GO:0044444 cytoplasm…	GO:0003735 structural constituent of ribosome; GO:0005198 structural molecule activity;	K02976	RP-S26e; small subunit ribosomal protein S26e	pif03010 Ribosome - Phytophthora infestans;
D0MR46	Uncharacterized protein OS=Phytophthora infestans (strain T30-4) OX=403677 GN=PITG_00564	0.728	Down	0.00546	PITG_00564	15.833		1.183	1.24		0.882	0.882	plasma membrane				K00799	GST; glutathione S-transferase [EC:2.5.1.18]	pif00480 Glutathione metabolism - Phytophthora infestans;	IPR023352;	Membrane associated eicosanoid/glutathione metabolism-like domain;
D0N0T9	Uncharacterized protein OS=Phytophthora infestans (strain T30-4) OX=403677 GN=PITG_04229	0.756	Down	0.0331	PITG_04229	15.328		1.227	1.253		0.89	0.986	nucleus							IPR025715;	Chromatin target of PRMT1 protein, C-terminal;
D0NZR3	Uncharacterized protein OS=Phytophthora infestans (strain T30-4) OX=403677 GN=PITG_19220	0.729	Down	0.000961	PITG_19220	130.79	1.347	1.39	1.247	0.997	0.942	0.967	nucleus			GO:0097159 organic cyclic compound binding; GO:1901363 heterocyclic compound binding; GO:0003677 DNA binding; GO:0005488 binding; GO:0003676 nucleic acid binding;				IPR001356; IPR009057; IPR013083; IPR011011;	Homeobox domain; Homeobox domain-like; Zinc finger, RING/FYVE/PHD-type; Zinc finger, FYVE/PHD-type;
D0N3L1	"Glycine amidinotransferase, mitochondrial OS=Phytophthora infestans (strain T30-4) OX=403677 GN=PITG_05117"	0.811	Down	1.53e-05	PITG_05117	45.72	1.328	1.3	1.319	1.076	1.066	1.06	mitochondria				K00613	GATM; glycine amidinotransferase [EC:2.1.4.1]	pif00260 Glycine, serine and threonine metabolism - Phytophthora infestans; pif01100 Metabolic pathways - Phytophthora infestans; pif00330 Arginine and proline metabolism - Phytophthora infestans;
D0NNG0	Uncharacterized protein OS=Phytophthora infestans (strain T30-4) OX=403677 GN=PITG_14286	0.832	Down	0.0366	PITG_14286	65.675	1.049	0.989	0.955	0.849	0.746	0.894	nucleus	GO:0050794 regulation of cellular process; GO:0044700 single organism signaling; GO:0051716 cellular response to stimulus; GO:0007165 signal transduction; GO:0050789 regulation of biological process; GO:0007154 cell communication; GO:0044699 single-organism process; GO:0023052 signaling; GO:0050896 response to stimulus; GO:0009987 cellular process; GO:0065007 biological regulation;	GO:1902494 catalytic complex; GO:0044464 cell part; GO:0005622 intracellular; GO:0008287 protein serine/threonine phosphatase complex; GO:0032991 macromolecular complex; GO:0044424 intracellular part; GO:0005623 cell; GO:1903293 phosphatase complex; GO:0000159 protein phosphatase type 2A complex;	GO:0098772 molecular function regulator; GO:0030234 enzyme regulator activity; GO:0005488 binding; GO:0019888 protein phosphatase regulator activity; GO:0019208 phosphatase regulator activity;				IPR016024;	Armadillo-type fold;
D0NYT8	Phospho-2-dehydro-3-deoxyheptonate aldolase OS=Phytophthora infestans (strain T30-4) OX=403677 GN=PITG_19096	0.775	Down	0.00102	PITG_19096	47.878	1.204	1.16	1.207	0.921	0.88	0.966	cytoplasm	GO:0008652 cellular amino acid biosynthetic process; GO:0009072 aromatic amino acid family metabolic process; GO:0016053 organic acid biosynthetic process; GO:0044711 single-organism biosynthetic process; GO:0006725 cellular aromatic compound metabolic process; GO:0044281 small molecule metabolic process; GO:0044763 single-organism cellular process; GO:0044699 single-organism process; GO:0006807 …		GO:0016765 transferase activity, transferring alkyl or aryl (other than methyl) groups; GO:0003849 3-deoxy-7-phosphoheptulonate synthase activity; GO:0003824 catalytic activity; GO:0016740 transferase activity;	K01626	E2.5.1.54; 3-deoxy-7-phosphoheptulonate synthase [EC:2.5.1.54]	pif01110 Biosynthesis of secondary metabolites - Phytophthora infestans; pif01130 Biosynthesis of antibiotics - Phytophthora infestans; pif01230 Biosynthesis of amino acids - Phytophthora infestans; pif01100 Metabolic pathways - Phytophthora infestans; pif00400 Phenylalanine, tyrosine and tryptophan biosynthesis - Phytophthora infestans;	IPR006218; IPR013785;	DAHP synthetase I/KDSA; Aldolase-type TIM barrel;
D0NK39	"Inorganic phosphate transporter, putative OS=Phytophthora infestans (strain T30-4) OX=403677 GN=PITG_13020"	0.538	Down	0.00244	PITG_13020	51.958		1.59	1.674		0.864	0.893	plasma membrane	GO:0006810 transport; GO:0055085 transmembrane transport; GO:0051179 localization; GO:0051234 establishment of localization;	GO:0031224 intrinsic component of membrane; GO:0016020 membrane; GO:0016021 integral component of membrane; GO:0044425 membrane part;		K08176			IPR020846;	Major facilitator superfamily domain;
D0MWE3	Translocation protein SEC63 OS=Phytophthora infestans (strain T30-4) OX=403677 GN=PITG_02467	0.775	Down	0.0068	PITG_02467	69.329	1.065	1.107	1.214	0.846	0.848	0.929	plasma membrane			GO:0005515 protein binding; GO:0005488 binding;	K09540	SEC63; translocation protein SEC63	pif04141 Protein processing in endoplasmic reticulum - Phytophthora infestans; pif03060 Protein export - Phytophthora infestans;	IPR004179; IPR014756; IPR001623; IPR000008;	Sec63 domain; Immunoglobulin E-set; DnaJ domain; C2 domain;
D0NVB4	Mitochondrial Carrier (MC) Family OS=Phytophthora infestans (strain T30-4) OX=403677 GN=PITG_16661	0.822	Down	0.000236	PITG_16661	36.689	1.134	1.174	1.125	0.956	0.929	0.936	mitochondria				K15102			IPR023395;	Mitochondrial carrier domain;
D0NK25	"Solute carrier family 2, facilitated glucose transporter, putative OS=Phytophthora infestans (strain T30-4) OX=403677 GN=PITG_13005"	0.624	Down	0.00272	PITG_13005	53.181	1.441	1.424	1.539	0.841	1.043	0.862	plasma membrane	GO:0006810 transport; GO:0055085 transmembrane transport; GO:0051179 localization; GO:0051234 establishment of localization;	GO:0031224 intrinsic component of membrane; GO:0016020 membrane; GO:0016021 integral component of membrane; GO:0044425 membrane part;	GO:0022892 substrate-specific transporter activity; GO:0022891 substrate-specific transmembrane transporter activity; GO:0022857 transmembrane transporter activity; GO:0005215 transporter activity;				IPR020846;	Major facilitator superfamily domain;
D0MYV3	"Ribosomal protein L28, putative OS=Phytophthora infestans (strain T30-4) OX=403677 GN=PITG_03916"	0.696	Down	4.5e-05	PITG_03916	15.582	1.313	1.295	1.379	0.918	0.927	0.931	mitochondria				K02903	RP-L28e; large subunit ribosomal protein L28e	pif03010 Ribosome - Phytophthora infestans;	IPR029004;	Ribosomal L28e/Mak16;
D0NVW2	"Calcium/calmodulin-dependent protein kinase kinase, putative OS=Phytophthora infestans (strain T30-4) OX=403677 GN=PITG_17359"	0.656	Down	0.000242	PITG_17359	202.78	1.249	1.216	1.189	0.826	0.82	0.75	nucleus	GO:0016310 phosphorylation; GO:0044267 cellular protein metabolic process; GO:0044238 primary metabolic process; GO:0044237 cellular metabolic process; GO:0006796 phosphate-containing compound metabolic process; GO:0071704 organic substance metabolic process; GO:0008152 metabolic process; GO:0006468 protein phosphorylation; GO:0006793 phosphorus metabolic process; GO:0044260 cellular macromolecul…		GO:0005524 ATP binding; GO:1901265 nucleoside phosphate binding; GO:0016773 phosphotransferase activity, alcohol group as acceptor; GO:0001882 nucleoside binding; GO:0043167 ion binding; GO:0004672 protein kinase activity; GO:0000166 nucleotide binding; GO:0097159 organic cyclic compound binding; GO:1901363 heterocyclic compound binding; GO:0032549 ribonucleoside binding; GO:0097367 carbohydrate …	K07359			IPR000595; IPR000719; IPR018490; IPR001932; IPR014710; IPR011009;	Cyclic nucleotide-binding domain; Protein kinase domain; Cyclic nucleotide-binding-like; PPM-type phosphatase domain; RmlC-like jelly roll fold; Protein kinase-like domain;
D0NPX8	Uncharacterized protein OS=Phytophthora infestans (strain T30-4) OX=403677 GN=PITG_14473	0.792	Down	0.0145	PITG_14473	64.933	1.084	1.133	1.261	0.98	0.899	0.876	cytoplasm			GO:0016757 transferase activity, transferring glycosyl groups; GO:0003824 catalytic activity; GO:0016740 transferase activity;
D0NLZ2	"Aspartokinase, putative OS=Phytophthora infestans (strain T30-4) OX=403677 GN=PITG_13429"	0.799	Down	0.00154	PITG_13429	64.306	1.126	1.03	1.048	0.846	0.871	0.844	mitochondria	GO:0008652 cellular amino acid biosynthetic process; GO:0016053 organic acid biosynthetic process; GO:0044711 single-organism biosynthetic process; GO:0044281 small molecule metabolic process; GO:0044763 single-organism cellular process; GO:0006807 nitrogen compound metabolic process; GO:0044699 single-organism process; GO:0009058 biosynthetic process; GO:0044238 primary metabolic process; GO:190…		GO:0019202 amino acid kinase activity; GO:0016774 phosphotransferase activity, carboxyl group as acceptor; GO:0004072 aspartate kinase activity; GO:0016301 kinase activity; GO:0016740 transferase activity; GO:0003824 catalytic activity; GO:0016772 transferase activity, transferring phosphorus-containing groups;				IPR001048; IPR001341;	Aspartate/glutamate/uridylate kinase; Aspartate kinase domain;
D0MS69	Uncharacterized protein OS=Phytophthora infestans (strain T30-4) OX=403677 GN=PITG_00994	0.77	Down	0.0122	PITG_00994	38.956	1.002	0.995	1.127	0.872	0.75	0.782	extracellular
D0NK16	Uncharacterized protein OS=Phytophthora infestans (strain T30-4) OX=403677 GN=PITG_12996	0.522	Down	0.0119	PITG_12996	29.145	1.29	1.306	1.17	0.544	0.56	0.863	cytoplasm	GO:0055114 oxidation-reduction process; GO:0044281 small molecule metabolic process; GO:0044763 single-organism cellular process; GO:0044699 single-organism process; GO:0044255 cellular lipid metabolic process; GO:0006631 fatty acid metabolic process; GO:0044238 primary metabolic process; GO:0044237 cellular metabolic process; GO:0071704 organic substance metabolic process; GO:0008152 metabolic p…		GO:0016614 oxidoreductase activity, acting on CH-OH group of donors; GO:0016616 oxidoreductase activity, acting on the CH-OH group of donors, NAD or NADP as acceptor; GO:0003857 3-hydroxyacyl-CoA dehydrogenase activity; GO:0003824 catalytic activity; GO:0016491 oxidoreductase activity;				IPR016040; IPR006176;	NAD(P)-binding domain; 3-hydroxyacyl-CoA dehydrogenase, NAD binding;
D0NPB9	Uncharacterized protein OS=Phytophthora infestans (strain T30-4) OX=403677 GN=PITG_14923	0.833	Down	0.000736	PITG_14923	100.31	1.129	1.162	1.107	0.969	0.935	0.927	nucleus	GO:0050794 regulation of cellular process; GO:0010468 regulation of gene expression; GO:0006355 regulation of transcription, DNA-templated; GO:0031326 regulation of cellular biosynthetic process; GO:0080090 regulation of primary metabolic process; GO:0060255 regulation of macromolecule metabolic process; GO:0019219 regulation of nucleobase-containing compound metabolic process; GO:0010556 regulat…		GO:0000989 transcription factor activity, transcription factor binding; GO:0003712 transcription cofactor activity; GO:0000988 transcription factor activity, protein binding;	K14972			IPR003101;	Coactivator CBP, KIX domain;
D0MZV7	60S ribosomal protein L6 OS=Phytophthora infestans (strain T30-4) OX=403677 GN=PITG_03294	0.793	Down	7.59e-05	PITG_03294	24.253	1.229	1.225	1.191	0.97	0.974	0.945	mitochondria	GO:0006518 peptide metabolic process; GO:0043043 peptide biosynthetic process; GO:0044267 cellular protein metabolic process; GO:0006807 nitrogen compound metabolic process; GO:0009058 biosynthetic process; GO:0043603 cellular amide metabolic process; GO:0044238 primary metabolic process; GO:1901566 organonitrogen compound biosynthetic process; GO:1901576 organic substance biosynthetic process; G…	GO:0005840 ribosome; GO:0043226 organelle; GO:0043229 intracellular organelle; GO:0043232 intracellular non-membrane-bounded organelle; GO:0044464 cell part; GO:0005622 intracellular; GO:0005737 cytoplasm; GO:0032991 macromolecular complex; GO:0044424 intracellular part; GO:1990904 ribonucleoprotein complex; GO:0005623 cell; GO:0030529 intracellular ribonucleoprotein complex; GO:0044444 cytoplasm…	GO:0003735 structural constituent of ribosome; GO:0005198 structural molecule activity;	K02934	RP-L6e; large subunit ribosomal protein L6e	pif03010 Ribosome - Phytophthora infestans;	IPR008991; IPR014722;	Translation protein SH3-like domain; Ribosomal protein L2 domain 2;
D0P2D6	Uncharacterized protein OS=Phytophthora infestans (strain T30-4) OX=403677 GN=PITG_20615	0.822	Down	0.00168	PITG_20615	39.922	1.205	1.227	1.142	1.008	0.962	0.968	cytoplasm							IPR013320; IPR018807;	Concanavalin A-like lectin/glucanase domain; Domain of unknown function DUF2403, glycine-rich;
D0MZQ3	60S ribosomal protein L35a-4 OS=Phytophthora infestans (strain T30-4) OX=403677 GN=PITG_03235	0.732	Down	0.000404	PITG_03235	12.453	1.298	1.287	1.26	0.89	0.977	0.947	mitochondria	GO:0006518 peptide metabolic process; GO:0043043 peptide biosynthetic process; GO:0044267 cellular protein metabolic process; GO:0006807 nitrogen compound metabolic process; GO:0009058 biosynthetic process; GO:0043603 cellular amide metabolic process; GO:0044238 primary metabolic process; GO:1901566 organonitrogen compound biosynthetic process; GO:1901576 organic substance biosynthetic process; G…	GO:0005840 ribosome; GO:0043226 organelle; GO:0043229 intracellular organelle; GO:0043232 intracellular non-membrane-bounded organelle; GO:0044464 cell part; GO:0005622 intracellular; GO:0005737 cytoplasm; GO:0032991 macromolecular complex; GO:0044424 intracellular part; GO:1990904 ribonucleoprotein complex; GO:0005623 cell; GO:0030529 intracellular ribonucleoprotein complex; GO:0044444 cytoplasm…	GO:0003735 structural constituent of ribosome; GO:0005198 structural molecule activity;	K02917	RP-L35Ae; large subunit ribosomal protein L35Ae	pif03010 Ribosome - Phytophthora infestans;	IPR009000;	Translation protein, beta-barrel domain;
D0NW17	Mitochondrial Carrier (MC) Family OS=Phytophthora infestans (strain T30-4) OX=403677 GN=PITG_17425	0.832	Down	0.0133	PITG_17425	36.827	1.097	1.04	1.099	0.941	0.923	0.828	mitochondria	GO:0006810 transport; GO:0055085 transmembrane transport; GO:0051179 localization; GO:0051234 establishment of localization;						IPR023395;	Mitochondrial carrier domain;
D0NFK3	Uncharacterized protein OS=Phytophthora infestans (strain T30-4) OX=403677 GN=PITG_10543	0.638	Down	0.00894	PITG_10543	33.747	1.335	1.323	1.337	0.873	0.78	0.897	extracellular
D0N7A7	Uncharacterized protein OS=Phytophthora infestans (strain T30-4) OX=403677 GN=PITG_07111	0.821	Down	0.0064	PITG_07111	47.047	1.193	1.101	1.108	0.96	0.952	0.88	cytoplasm,nucleus			GO:0008146 sulfotransferase activity; GO:0016782 transferase activity, transferring sulfur-containing groups; GO:0003824 catalytic activity; GO:0016740 transferase activity;				IPR000863; IPR027417;	Sulfotransferase domain; P-loop containing nucleoside triphosphate hydrolase;
D0NY60	"Protein transporter Sec61 subunit alpha, putative OS=Phytophthora infestans (strain T30-4) OX=403677 GN=PITG_18089"	0.765	Down	0.000599	PITG_18089	52.405	1.114	1.146	1.101	0.862	0.819	0.891	plasma membrane	GO:0045184 establishment of protein localization; GO:0006810 transport; GO:0071702 organic substance transport; GO:0051179 localization; GO:0033036 macromolecule localization; GO:0008104 protein localization; GO:0015031 protein transport; GO:0051234 establishment of localization;	GO:0016020 membrane;		K10956	SEC61A; protein transport protein SEC61 subunit alpha	pif04141 Protein processing in endoplasmic reticulum - Phytophthora infestans; pif04145 Phagosome - Phytophthora infestans; pif03060 Protein export - Phytophthora infestans;	IPR023201; IPR019561;	SecY subunit domain; Translocon Sec61/SecY, plug domain;
D0N578	Uncharacterized protein OS=Phytophthora infestans (strain T30-4) OX=403677 GN=PITG_06596	0.757	Down	0.00376	PITG_06596	35.79	1.232	1.391	1.407	1.005	1.051	0.994	mitochondria	GO:0006518 peptide metabolic process; GO:0043043 peptide biosynthetic process; GO:0044267 cellular protein metabolic process; GO:0006807 nitrogen compound metabolic process; GO:0009058 biosynthetic process; GO:0043603 cellular amide metabolic process; GO:0044238 primary metabolic process; GO:1901566 organonitrogen compound biosynthetic process; GO:1901576 organic substance biosynthetic process; G…	GO:0005840 ribosome; GO:0043226 organelle; GO:0043229 intracellular organelle; GO:0043232 intracellular non-membrane-bounded organelle; GO:0044464 cell part; GO:0005622 intracellular; GO:0005737 cytoplasm; GO:0032991 macromolecular complex; GO:0044424 intracellular part; GO:1990904 ribonucleoprotein complex; GO:0005623 cell; GO:0030529 intracellular ribonucleoprotein complex; GO:0044444 cytoplasm…	GO:0003735 structural constituent of ribosome; GO:0005198 structural molecule activity;
D0NEK9	Mitochondrial Carrier (MC) Family OS=Phytophthora infestans (strain T30-4) OX=403677 GN=PITG_10207	0.798	Down	0.00014	PITG_10207	37.468	1.123	1.135	1.145	0.878	0.918	0.918	mitochondria							IPR023395;	Mitochondrial carrier domain;
D0NUW0	Nucleolar GTP-binding protein 2 OS=Phytophthora infestans (strain T30-4) OX=403677 GN=PITG_16792	0.66	Down	9.99e-05	PITG_16792	53.485	1.289	1.282	1.248	0.868	0.8	0.853	nucleus			GO:1901265 nucleoside phosphate binding; GO:0001882 nucleoside binding; GO:0043167 ion binding; GO:0000166 nucleotide binding; GO:0097159 organic cyclic compound binding; GO:1901363 heterocyclic compound binding; GO:0032549 ribonucleoside binding; GO:0097367 carbohydrate derivative binding; GO:0032553 ribonucleotide binding; GO:0005488 binding; GO:0032550 purine ribonucleoside binding; GO:0043168…	K14537	NUG2; nuclear GTP-binding protein	pif03008 Ribosome biogenesis in eukaryotes - Phytophthora infestans;	IPR006073; IPR027417; IPR023179; IPR012971;	GTP binding domain; P-loop containing nucleoside triphosphate hydrolase; GTP-binding protein, orthogonal bundle domain; Nucleolar GTP-binding protein 2, N-terminal domain;
D0NR65	Ribosomal protein L34 OS=Phytophthora infestans (strain T30-4) OX=403677 GN=PITG_15407	0.796	Down	0.000778	PITG_15407	13.217	1.165	1.207	1.206	0.915	0.987	0.947	mitochondria	GO:0006518 peptide metabolic process; GO:0043043 peptide biosynthetic process; GO:0044267 cellular protein metabolic process; GO:0006807 nitrogen compound metabolic process; GO:0009058 biosynthetic process; GO:0043603 cellular amide metabolic process; GO:0044238 primary metabolic process; GO:1901566 organonitrogen compound biosynthetic process; GO:1901576 organic substance biosynthetic process; G…	GO:0005840 ribosome; GO:0043226 organelle; GO:0043229 intracellular organelle; GO:0043232 intracellular non-membrane-bounded organelle; GO:0044464 cell part; GO:0005622 intracellular; GO:0005737 cytoplasm; GO:0032991 macromolecular complex; GO:0044424 intracellular part; GO:1990904 ribonucleoprotein complex; GO:0005623 cell; GO:0030529 intracellular ribonucleoprotein complex; GO:0044444 cytoplasm…	GO:0003735 structural constituent of ribosome; GO:0005198 structural molecule activity;	K02915	RP-L34e; large subunit ribosomal protein L34e	pif03010 Ribosome - Phytophthora infestans;
D0P4M5	Uncharacterized protein OS=Phytophthora infestans (strain T30-4) OX=403677 GN=PITG_21836	0.788	Down	0.0329	PITG_21836	22.116	1.069		1.02	0.854		0.792	plasma membrane
D0N5U5	Pterin-4-alpha-carbinolamine dehydratase OS=Phytophthora infestans (strain T30-4) OX=403677 GN=PITG_05851	0.787	Down	0.019	PITG_05851	13.637	1.263	1.374	1.514	1.138	1.111	1.017	mitochondria	GO:0051188 cofactor biosynthetic process; GO:0042559 pteridine-containing compound biosynthetic process; GO:0018130 heterocycle biosynthetic process; GO:0006725 cellular aromatic compound metabolic process; GO:0006807 nitrogen compound metabolic process; GO:1901360 organic cyclic compound metabolic process; GO:0009058 biosynthetic process; GO:0006732 coenzyme metabolic process; GO:1901566 organon…		GO:0016829 lyase activity; GO:0016836 hydro-lyase activity; GO:0008124 4-alpha-hydroxytetrahydrobiopterin dehydratase activity; GO:0003824 catalytic activity; GO:0016835 carbon-oxygen lyase activity;	K01724	PCBD; 4a-hydroxytetrahydrobiopterin dehydratase [EC:4.2.1.96]	pif00790 Folate biosynthesis - Phytophthora infestans; pif01100 Metabolic pathways - Phytophthora infestans;
D0MTV7	Uncharacterized protein OS=Phytophthora infestans (strain T30-4) OX=403677 GN=PITG_01701	0.802	Down	0.00272	PITG_01701	7.0273	1.152	1.089	1.167	0.936	0.865	0.933	mitochondria		GO:0043226 organelle; GO:0043231 intracellular membrane-bounded organelle; GO:0043229 intracellular organelle; GO:0005783 endoplasmic reticulum; GO:0044464 cell part; GO:0005622 intracellular; GO:0005737 cytoplasm; GO:0012505 endomembrane system; GO:0044424 intracellular part; GO:0043227 membrane-bounded organelle; GO:0005623 cell; GO:0044444 cytoplasmic part;
D0NV06	"60S ribosomal protein L24, putative OS=Phytophthora infestans (strain T30-4) OX=403677 GN=PITG_17093"	0.832	Down	0.0023	PITG_17093	17.102	1.151	1.184	1.149	0.93	1.012	0.955	nucleus				K02896	RP-L24e; large subunit ribosomal protein L24e	pif03010 Ribosome - Phytophthora infestans;
D0MYC5	"Pyruvate, phosphate dikinase OS=Phytophthora infestans (strain T30-4) OX=403677 GN=PITG_03724"	0.645	Down	1.96e-05	PITG_03724	98.367	1.246	1.315	1.31	0.837	0.821	0.838	mitochondria	GO:0016310 phosphorylation; GO:0044281 small molecule metabolic process; GO:0044763 single-organism cellular process; GO:0044699 single-organism process; GO:0044237 cellular metabolic process; GO:0006796 phosphate-containing compound metabolic process; GO:0071704 organic substance metabolic process; GO:0008152 metabolic process; GO:0006090 pyruvate metabolic process; GO:0006793 phosphorus metabol…		GO:0005524 ATP binding; GO:1901265 nucleoside phosphate binding; GO:0016781 phosphotransferase activity, paired acceptors; GO:0001882 nucleoside binding; GO:0043167 ion binding; GO:0000166 nucleotide binding; GO:0097159 organic cyclic compound binding; GO:1901363 heterocyclic compound binding; GO:0032549 ribonucleoside binding; GO:0097367 carbohydrate derivative binding; GO:0016301 kinase activit…	K01006	ppdK; pyruvate, orthophosphate dikinase [EC:2.7.9.1]	pif01200 Carbon metabolism - Phytophthora infestans; pif00620 Pyruvate metabolism - Phytophthora infestans; pif01100 Metabolic pathways - Phytophthora infestans;	IPR002192; IPR015813; IPR008279; IPR013816; IPR000121; IPR013815;	Pyruvate phosphate dikinase, PEP/pyruvate-binding; Pyruvate/Phosphoenolpyruvate kinase-like domain; PEP-utilising enzyme, mobile domain; ATP-grasp fold, subdomain 2; PEP-utilising enzyme, C-terminal; ATP-grasp fold, subdomain 1;
D0MZN9	40S ribosomal protein S18 OS=Phytophthora infestans (strain T30-4) OX=403677 GN=PITG_03221	0.776	Down	0.00456	PITG_03221	17.578	1.203	1.217	1.114	0.859	0.968	0.915	mitochondria	GO:0006518 peptide metabolic process; GO:0043043 peptide biosynthetic process; GO:0044267 cellular protein metabolic process; GO:0006807 nitrogen compound metabolic process; GO:0009058 biosynthetic process; GO:0043603 cellular amide metabolic process; GO:0044238 primary metabolic process; GO:1901566 organonitrogen compound biosynthetic process; GO:1901576 organic substance biosynthetic process; G…	GO:0005840 ribosome; GO:0043226 organelle; GO:0043229 intracellular organelle; GO:0043232 intracellular non-membrane-bounded organelle; GO:0044464 cell part; GO:0005622 intracellular; GO:0005737 cytoplasm; GO:0032991 macromolecular complex; GO:0044424 intracellular part; GO:1990904 ribonucleoprotein complex; GO:0005623 cell; GO:0030529 intracellular ribonucleoprotein complex; GO:0044444 cytoplasm…	GO:0097159 organic cyclic compound binding; GO:1901363 heterocyclic compound binding; GO:0003723 RNA binding; GO:0005488 binding; GO:0003676 nucleic acid binding; GO:0005198 structural molecule activity; GO:0003735 structural constituent of ribosome;	K02964	RP-S18e; small subunit ribosomal protein S18e	pif03010 Ribosome - Phytophthora infestans;	IPR010979; IPR027437;	Ribosomal protein S13-like, H2TH; 30s ribosomal protein S13, C-terminal;
D0MWI5	"LETM1 and EF-hand domain-containing protein 1, putative OS=Phytophthora infestans (strain T30-4) OX=403677 GN=PITG_02515"	0.725	Down	0.00334	PITG_02515	87.338	1.295	1.134	1.221	0.856	0.943	0.847	mitochondria			GO:0043022 ribosome binding; GO:0005488 binding; GO:0043167 ion binding; GO:0044877 macromolecular complex binding; GO:0046872 metal ion binding; GO:0043169 cation binding; GO:0005509 calcium ion binding; GO:0043021 ribonucleoprotein complex binding;	K17800			IPR033122; IPR002048; IPR011992; IPR011685;	Letm1 ribosome-binding domain; EF-hand domain; EF-hand domain pair; LETM1-like;
D0N258	60S ribosomal protein L13 OS=Phytophthora infestans (strain T30-4) OX=403677 GN=PITG_04843	0.796	Down	0.00196	PITG_04843	23.044	1.291	1.229	1.17	1.001	0.982	0.955	nucleus	GO:0006518 peptide metabolic process; GO:0043043 peptide biosynthetic process; GO:0044267 cellular protein metabolic process; GO:0006807 nitrogen compound metabolic process; GO:0009058 biosynthetic process; GO:0043603 cellular amide metabolic process; GO:0044238 primary metabolic process; GO:1901566 organonitrogen compound biosynthetic process; GO:1901576 organic substance biosynthetic process; G…	GO:0005840 ribosome; GO:0043226 organelle; GO:0043229 intracellular organelle; GO:0043232 intracellular non-membrane-bounded organelle; GO:0044464 cell part; GO:0005622 intracellular; GO:0005737 cytoplasm; GO:0032991 macromolecular complex; GO:0044424 intracellular part; GO:1990904 ribonucleoprotein complex; GO:0005623 cell; GO:0030529 intracellular ribonucleoprotein complex; GO:0044444 cytoplasm…	GO:0003735 structural constituent of ribosome; GO:0005198 structural molecule activity;	K02873	RP-L13e; large subunit ribosomal protein L13e	pif03010 Ribosome - Phytophthora infestans;
D0P1G8	ORM1-like protein OS=Phytophthora infestans (strain T30-4) OX=403677 GN=PITG_20192	0.69	Down	0.000382	PITG_20192	17.911	1.029	1.1	1.131	0.731	0.777	0.74	plasma membrane		GO:0043229 intracellular organelle; GO:0016020 membrane; GO:0005783 endoplasmic reticulum; GO:0042175 nuclear outer membrane-endoplasmic reticulum membrane network; GO:0005737 cytoplasm; GO:0044446 intracellular organelle part; GO:0012505 endomembrane system; GO:0031224 intrinsic component of membrane; GO:0044424 intracellular part; GO:0005623 cell; GO:0016021 integral component of membrane; GO:0…
D0NLT7	"60S ribosomal protein L31, putative OS=Phytophthora infestans (strain T30-4) OX=403677 GN=PITG_13371"	0.767	Down	0.00228	PITG_13371	14.07	1.291	1.183	1.158	0.896	0.933	0.956	nucleus	GO:0006518 peptide metabolic process; GO:0043043 peptide biosynthetic process; GO:0044267 cellular protein metabolic process; GO:0006807 nitrogen compound metabolic process; GO:0009058 biosynthetic process; GO:0043603 cellular amide metabolic process; GO:0044238 primary metabolic process; GO:1901566 organonitrogen compound biosynthetic process; GO:1901576 organic substance biosynthetic process; G…	GO:0005840 ribosome; GO:0043226 organelle; GO:0043229 intracellular organelle; GO:0043232 intracellular non-membrane-bounded organelle; GO:0044464 cell part; GO:0005622 intracellular; GO:0005737 cytoplasm; GO:0032991 macromolecular complex; GO:0044424 intracellular part; GO:1990904 ribonucleoprotein complex; GO:0005623 cell; GO:0030529 intracellular ribonucleoprotein complex; GO:0044444 cytoplasm…	GO:0003735 structural constituent of ribosome; GO:0005198 structural molecule activity;	K02910	RP-L31e; large subunit ribosomal protein L31e	pif03010 Ribosome - Phytophthora infestans;	IPR023621;	Ribosomal protein L31e domain;
D0NC46	Uncharacterized protein OS=Phytophthora infestans (strain T30-4) OX=403677 GN=PITG_09489	0.576	Down	0.0163	PITG_09489	63.444		1.549	1.348		0.823	0.847	nucleus
D0NWT2	Uncharacterized protein OS=Phytophthora infestans (strain T30-4) OX=403677 GN=PITG_17609	0.811	Down	0.0296	PITG_17609	29.36	0.963	1.151	1.089	0.816	0.918	0.864	cytoplasm
D0NLX0	Uncharacterized protein OS=Phytophthora infestans (strain T30-4) OX=403677 GN=PITG_13405	0.596	Down	0.00158	PITG_13405	79.207	1.327	1.335	1.543	0.883	0.862	0.76	nucleus			GO:0005515 protein binding; GO:0005488 binding;				IPR001715;	Calponin homology domain;
D0NH95	60S ribosomal protein L32-1 OS=Phytophthora infestans (strain T30-4) OX=403677 GN=PITG_10863	0.825	Down	0.00104	PITG_10863	16.162	1.184	1.174	1.223	0.997	0.949	1.009	mitochondria	GO:0006518 peptide metabolic process; GO:0043043 peptide biosynthetic process; GO:0044267 cellular protein metabolic process; GO:0006807 nitrogen compound metabolic process; GO:0009058 biosynthetic process; GO:0043603 cellular amide metabolic process; GO:0044238 primary metabolic process; GO:1901566 organonitrogen compound biosynthetic process; GO:1901576 organic substance biosynthetic process; G…	GO:0005840 ribosome; GO:0043226 organelle; GO:0043229 intracellular organelle; GO:0043232 intracellular non-membrane-bounded organelle; GO:0044464 cell part; GO:0005622 intracellular; GO:0005737 cytoplasm; GO:0032991 macromolecular complex; GO:0044424 intracellular part; GO:1990904 ribonucleoprotein complex; GO:0005623 cell; GO:0030529 intracellular ribonucleoprotein complex; GO:0044444 cytoplasm…	GO:0003735 structural constituent of ribosome; GO:0005198 structural molecule activity;	K02912	RP-L32e; large subunit ribosomal protein L32e	pif03010 Ribosome - Phytophthora infestans;
D0P2T0	Ribosome assembly factor mrt4 OS=Phytophthora infestans (strain T30-4) OX=403677 GN=PITG_20688	0.828	Down	0.0144	PITG_20688	26.55	1.163	1.145	1.247	0.947	0.94	1.056	nucleus	GO:0044085 cellular component biogenesis; GO:0016043 cellular component organization; GO:0034622 cellular macromolecular complex assembly; GO:0022613 ribonucleoprotein complex biogenesis; GO:0022618 ribonucleoprotein complex assembly; GO:0042254 ribosome biogenesis; GO:0042273 ribosomal large subunit biogenesis; GO:0043933 macromolecular complex subunit organization; GO:0042255 ribosome assembly;…	GO:0005623 cell; GO:0005622 intracellular; GO:0044464 cell part;		K14815
D0NTP4	"Protein kinase, putative OS=Phytophthora infestans (strain T30-4) OX=403677 GN=PITG_16461"	0.787	Down	0.00426	PITG_16461	94.449	1.082	1.081	1.19	0.842	0.877	0.92	mitochondria	GO:0016310 phosphorylation; GO:0044267 cellular protein metabolic process; GO:0044238 primary metabolic process; GO:0044237 cellular metabolic process; GO:0006796 phosphate-containing compound metabolic process; GO:0071704 organic substance metabolic process; GO:0008152 metabolic process; GO:0006468 protein phosphorylation; GO:0006793 phosphorus metabolic process; GO:0044260 cellular macromolecul…		GO:0005524 ATP binding; GO:1901265 nucleoside phosphate binding; GO:0016773 phosphotransferase activity, alcohol group as acceptor; GO:0001882 nucleoside binding; GO:0043167 ion binding; GO:0000166 nucleotide binding; GO:0004672 protein kinase activity; GO:0097159 organic cyclic compound binding; GO:1901363 heterocyclic compound binding; GO:0032549 ribonucleoside binding; GO:0097367 carbohydrate …				IPR000719; IPR011993; IPR000961; IPR001849; IPR011009;	Protein kinase domain; PH domain-like; AGC-kinase, C-terminal; Pleckstrin homology domain; Protein kinase-like domain;
D0NQP0	"39S ribosomal protein L24, mitochondrial, putative OS=Phytophthora infestans (strain T30-4) OX=403677 GN=PITG_14608"	0.669	Down	0.0038	PITG_14608	18.667	1.453	1.193	1.281	0.819	0.902	0.905	mitochondria	GO:0006518 peptide metabolic process; GO:0043043 peptide biosynthetic process; GO:0044267 cellular protein metabolic process; GO:0006807 nitrogen compound metabolic process; GO:0009058 biosynthetic process; GO:0043603 cellular amide metabolic process; GO:0044238 primary metabolic process; GO:1901566 organonitrogen compound biosynthetic process; GO:1901576 organic substance biosynthetic process; G…	GO:0005840 ribosome; GO:0043226 organelle; GO:0043229 intracellular organelle; GO:0043232 intracellular non-membrane-bounded organelle; GO:0044464 cell part; GO:0005622 intracellular; GO:0005737 cytoplasm; GO:0032991 macromolecular complex; GO:0044424 intracellular part; GO:1990904 ribonucleoprotein complex; GO:0005623 cell; GO:0030529 intracellular ribonucleoprotein complex; GO:0044444 cytoplasm…	GO:0003735 structural constituent of ribosome; GO:0005198 structural molecule activity;	K02895	RP-L24; large subunit ribosomal protein L24	pif03010 Ribosome - Phytophthora infestans;	IPR008991; IPR014722; IPR005824;	Translation protein SH3-like domain; Ribosomal protein L2 domain 2; KOW;
D0MWP5	Ribosomal protein L15 OS=Phytophthora infestans (strain T30-4) OX=403677 GN=PITG_02578	0.758	Down	0.000338	PITG_02578	24.475	1.249	1.262	1.239	0.906	0.956	0.982	mitochondria	GO:0006518 peptide metabolic process; GO:0043043 peptide biosynthetic process; GO:0044267 cellular protein metabolic process; GO:0006807 nitrogen compound metabolic process; GO:0009058 biosynthetic process; GO:0043603 cellular amide metabolic process; GO:0044238 primary metabolic process; GO:1901566 organonitrogen compound biosynthetic process; GO:1901576 organic substance biosynthetic process; G…	GO:0005840 ribosome; GO:0043226 organelle; GO:0043229 intracellular organelle; GO:0043232 intracellular non-membrane-bounded organelle; GO:0044464 cell part; GO:0005622 intracellular; GO:0005737 cytoplasm; GO:0032991 macromolecular complex; GO:0044424 intracellular part; GO:1990904 ribonucleoprotein complex; GO:0005623 cell; GO:0030529 intracellular ribonucleoprotein complex; GO:0044444 cytoplasm…	GO:0003735 structural constituent of ribosome; GO:0005198 structural molecule activity;	K02877	RP-L15e; large subunit ribosomal protein L15e	pif03010 Ribosome - Phytophthora infestans;	IPR012678; IPR024794;	Ribosomal protein L23/L15e core domain; Ribosomal protein L15e core domain;
D0NHB6	40S ribosomal protein S11 OS=Phytophthora infestans (strain T30-4) OX=403677 GN=PITG_10887	0.791	Down	0.00178	PITG_10887	18.355	1.181	1.181	1.182	0.95	0.918	0.936	cytoplasm,nucleus	GO:0006518 peptide metabolic process; GO:0043043 peptide biosynthetic process; GO:0044267 cellular protein metabolic process; GO:0006807 nitrogen compound metabolic process; GO:0009058 biosynthetic process; GO:0043603 cellular amide metabolic process; GO:0044238 primary metabolic process; GO:1901566 organonitrogen compound biosynthetic process; GO:1901576 organic substance biosynthetic process; G…	GO:0005840 ribosome; GO:0043226 organelle; GO:0043229 intracellular organelle; GO:0043232 intracellular non-membrane-bounded organelle; GO:0044464 cell part; GO:0005622 intracellular; GO:0005737 cytoplasm; GO:0032991 macromolecular complex; GO:0044424 intracellular part; GO:1990904 ribonucleoprotein complex; GO:0005623 cell; GO:0030529 intracellular ribonucleoprotein complex; GO:0044444 cytoplasm…	GO:0003735 structural constituent of ribosome; GO:0005198 structural molecule activity;	K02949	RP-S11e; small subunit ribosomal protein S11e	pif03010 Ribosome - Phytophthora infestans;	IPR012340; IPR032440;	Nucleic acid-binding, OB-fold; 40S ribosomal protein S11, N-terminal;
D0N929	Uncharacterized protein OS=Phytophthora infestans (strain T30-4) OX=403677 GN=PITG_07778	0.735	Down	0.00296	PITG_07778	99.991	1.171	1.132	1.277	0.823	0.904	0.904	nucleus
D0NVV4	Uncharacterized protein OS=Phytophthora infestans (strain T30-4) OX=403677 GN=PITG_17351	0.83	Down	0.000425	PITG_17351	46.439	1.198	1.213	1.209	1.007	1.028	0.97	nucleus		GO:0043226 organelle; GO:0043231 intracellular membrane-bounded organelle; GO:0043229 intracellular organelle; GO:0005634 nucleus; GO:0044464 cell part; GO:0005622 intracellular; GO:0044424 intracellular part; GO:0043227 membrane-bounded organelle; GO:0005623 cell;		K17498			IPR017923;	Transcription factor IIS, N-terminal;
D0MVQ5	Uncharacterized protein OS=Phytophthora infestans (strain T30-4) OX=403677 GN=PITG_02196	0.826	Down	0.0191	PITG_02196	55.336	0.997	1.061	1.107	0.942	0.826	0.847	nucleus							IPR020683;	Ankyrin repeat-containing domain;
D0N8B7	Pyruvate kinase OS=Phytophthora infestans (strain T30-4) OX=403677 GN=PITG_07405	0.824	Down	0.000197	PITG_07405	57.412	1.273	1.219	1.243	1.01	1.029	1.037	mitochondria	GO:0006757 ATP generation from ADP; GO:0009116 nucleoside metabolic process; GO:0042278 purine nucleoside metabolic process; GO:0006165 nucleoside diphosphate phosphorylation; GO:0046031 ADP metabolic process; GO:0019362 pyridine nucleotide metabolic process; GO:0006096 glycolytic process; GO:0009167 purine ribonucleoside monophosphate metabolic process; GO:0009117 nucleotide metabolic process; G…		GO:0000287 magnesium ion binding; GO:0004743 pyruvate kinase activity; GO:0016773 phosphotransferase activity, alcohol group as acceptor; GO:0003824 catalytic activity; GO:0005488 binding; GO:0043167 ion binding; GO:0030955 potassium ion binding; GO:0046872 metal ion binding; GO:0043169 cation binding; GO:0031420 alkali metal ion binding; GO:0016740 transferase activity; GO:0016772 transferase ac…	K00873	PK; pyruvate kinase [EC:2.7.1.40]	pif01110 Biosynthesis of secondary metabolites - Phytophthora infestans; pif01200 Carbon metabolism - Phytophthora infestans; pif00620 Pyruvate metabolism - Phytophthora infestans; pif00230 Purine metabolism - Phytophthora infestans; pif00010 Glycolysis / Gluconeogenesis - Phytophthora infestans; pif01130 Biosynthesis of antibiotics - Phytophthora infestans; pif01230 Biosynthesis of amino acids -…	IPR011037; IPR015794; IPR015813; IPR015806; IPR015795; IPR015793;	Pyruvate kinase-like, insert domain; Pyruvate kinase, alpha/beta; Pyruvate/Phosphoenolpyruvate kinase-like domain; Pyruvate kinase, beta-barrel insert domain; Pyruvate kinase, C-terminal; Pyruvate kinase, barrel;
D0N990	"Glucosylceramidase, putative OS=Phytophthora infestans (strain T30-4) OX=403677 GN=PITG_08004"	0.653	Down	0.00744	PITG_08004	71.442	1.088	1.124		0.698	0.746		plasma membrane	GO:0006643 membrane lipid metabolic process; GO:0044763 single-organism cellular process; GO:0006807 nitrogen compound metabolic process; GO:0044699 single-organism process; GO:0044255 cellular lipid metabolic process; GO:0005975 carbohydrate metabolic process; GO:0044238 primary metabolic process; GO:0044237 cellular metabolic process; GO:0071704 organic substance metabolic process; GO:0008152 m…		GO:0004553 hydrolase activity, hydrolyzing O-glycosyl compounds; GO:0016787 hydrolase activity; GO:0003824 catalytic activity; GO:0004348 glucosylceramidase activity; GO:0016798 hydrolase activity, acting on glycosyl bonds;	K01201	GBA; glucosylceramidase [EC:3.2.1.45]	pif00511 Other glycan degradation - Phytophthora infestans; pif00600 Sphingolipid metabolism - Phytophthora infestans; pif01100 Metabolic pathways - Phytophthora infestans;	IPR013780; IPR033453; IPR033452; IPR000772; IPR017853; IPR013781;	Glycosyl hydrolase, all-beta; Glycosyl hydrolase family 30, TIM-barrel domain; Glycosyl hydrolase family 30, beta sandwich domain; Ricin B, lectin domain; Glycoside hydrolase superfamily; Glycoside hydrolase, catalytic domain;
D0MX43	Uncharacterized protein OS=Phytophthora infestans (strain T30-4) OX=403677 GN=PITG_02749	0.768	Down	0.0468	PITG_02749	34.927	1.091	0.996	1.148	0.694	0.88	0.91	cytoplasm	GO:0006807 nitrogen compound metabolic process; GO:0008152 metabolic process;		GO:0043169 cation binding; GO:0046872 metal ion binding; GO:0046914 transition metal ion binding; GO:0016151 nickel cation binding; GO:0005488 binding; GO:0043167 ion binding;	K03190
D0P191	Uncharacterized protein OS=Phytophthora infestans (strain T30-4) OX=403677 GN=PITG_20149	0.647	Down	0.0103	PITG_20149	15.629	1.42		1.316	0.864		0.905	mitochondria
D0N9Q7	"Signal peptidase complex subunit 3, putative OS=Phytophthora infestans (strain T30-4) OX=403677 GN=PITG_08206"	0.824	Down	0.00726	PITG_08206	49.686	1.17	1.127	1.051	0.945	0.881	0.934	plasma membrane	GO:0006518 peptide metabolic process; GO:0006465 signal peptide processing; GO:0044267 cellular protein metabolic process; GO:0006807 nitrogen compound metabolic process; GO:0016485 protein processing; GO:0043603 cellular amide metabolic process; GO:0044238 primary metabolic process; GO:0044237 cellular metabolic process; GO:0071704 organic substance metabolic process; GO:0008152 metabolic proces…	GO:0043229 intracellular organelle; GO:0016020 membrane; GO:0005783 endoplasmic reticulum; GO:0042175 nuclear outer membrane-endoplasmic reticulum membrane network; GO:0098796 membrane protein complex; GO:0005737 cytoplasm; GO:0044446 intracellular organelle part; GO:0012505 endomembrane system; GO:0032991 macromolecular complex; GO:0031224 intrinsic component of membrane; GO:0044424 intracellula…	GO:0008233 peptidase activity; GO:0016787 hydrolase activity; GO:0003824 catalytic activity;	K12948	SPCS3; signal peptidase complex subunit 3 [EC:3.4.-.-]	pif03060 Protein export - Phytophthora infestans;
D0NQ91	Uncharacterized protein OS=Phytophthora infestans (strain T30-4) OX=403677 GN=PITG_15250	0.72	Down	4.02e-07	PITG_15250	21.126	1.284	1.27	1.292	0.918	0.93	0.923	nucleus
D0P1R9	Uncharacterized protein OS=Phytophthora infestans (strain T30-4) OX=403677 GN=PITG_20374	0.736	Down	0.0014	PITG_20374	101.97	1.287	1.354	1.329	1.042	0.958	0.922	nucleus							IPR011993;	PH domain-like;
D0MZD5	Uncharacterized protein OS=Phytophthora infestans (strain T30-4) OX=403677 GN=PITG_03104	0.703	Down	0.0039	PITG_03104	47.245	1.024	1.013	0.953	0.655	0.779	0.668	plasma membrane
D0MRM9	Uncharacterized protein OS=Phytophthora infestans (strain T30-4) OX=403677 GN=PITG_00763	0.806	Down	0.0316	PITG_00763	27.55	1.214	1.051	1.077	0.91	0.967	0.816	nucleus	GO:0007031 peroxisome organization; GO:0016043 cellular component organization; GO:0006996 organelle organization; GO:0048285 organelle fission; GO:0009987 cellular process; GO:0071840 cellular component organization or biogenesis; GO:0016559 peroxisome fission;	GO:0016020 membrane; GO:0043229 intracellular organelle; GO:0031903 microbody membrane; GO:0031231 intrinsic component of peroxisomal membrane; GO:0044439 peroxisomal part; GO:0098588 bounding membrane of organelle; GO:0031090 organelle membrane; GO:0005777 peroxisome; GO:0005737 cytoplasm; GO:0044446 intracellular organelle part; GO:0031224 intrinsic component of membrane; GO:0044438 microbody p…
D0MQD2	40S ribosomal protein S10 OS=Phytophthora infestans (strain T30-4) OX=403677 GN=PITG_00266	0.818	Down	0.00296	PITG_00266	16.489	1.253	1.186	1.165	0.98	1.022	0.947	mitochondria				K02947	RP-S10e; small subunit ribosomal protein S10e	pif03010 Ribosome - Phytophthora infestans;	IPR005326;	Plectin/S10, N-terminal;
D0NP68	40S ribosomal protein S7 OS=Phytophthora infestans (strain T30-4) OX=403677 GN=PITG_14850	0.829	Down	0.0029	PITG_14850	21.483	1.177	1.087	1.184	0.94	0.966	0.954	cytoplasm,nucleus	GO:0006518 peptide metabolic process; GO:0043043 peptide biosynthetic process; GO:0044267 cellular protein metabolic process; GO:0006807 nitrogen compound metabolic process; GO:0009058 biosynthetic process; GO:0043603 cellular amide metabolic process; GO:0044238 primary metabolic process; GO:1901566 organonitrogen compound biosynthetic process; GO:1901576 organic substance biosynthetic process; G…	GO:0005840 ribosome; GO:0043226 organelle; GO:0043229 intracellular organelle; GO:0043232 intracellular non-membrane-bounded organelle; GO:0044464 cell part; GO:0005622 intracellular; GO:0005737 cytoplasm; GO:0032991 macromolecular complex; GO:0044424 intracellular part; GO:1990904 ribonucleoprotein complex; GO:0005623 cell; GO:0030529 intracellular ribonucleoprotein complex; GO:0044444 cytoplasm…	GO:0003735 structural constituent of ribosome; GO:0005198 structural molecule activity;	K02993	RP-S7e; small subunit ribosomal protein S7e	pif03010 Ribosome - Phytophthora infestans;
D0NEZ7	"Alcohol dehydrogenase, putative OS=Phytophthora infestans (strain T30-4) OX=403677 GN=PITG_10292"	0.678	Down	0.000102	PITG_10292	44.439	1.491	1.476	1.393	1.005	0.96	0.993	mitochondria	GO:0044699 single-organism process; GO:0008152 metabolic process; GO:0055114 oxidation-reduction process; GO:0044710 single-organism metabolic process;		GO:0046914 transition metal ion binding; GO:0003824 catalytic activity; GO:0005488 binding; GO:0043167 ion binding; GO:0046872 metal ion binding; GO:0043169 cation binding; GO:0008270 zinc ion binding; GO:0016491 oxidoreductase activity;	K13953	adhP; alcohol dehydrogenase, propanol-preferring [EC:1.1.1.1]	pif01110 Biosynthesis of secondary metabolites - Phytophthora infestans; pif00350 Tyrosine metabolism - Phytophthora infestans; pif00071 Fatty acid degradation - Phytophthora infestans; pif00010 Glycolysis / Gluconeogenesis - Phytophthora infestans; pif01130 Biosynthesis of antibiotics - Phytophthora infestans; pif01100 Metabolic pathways - Phytophthora infestans;	IPR011032; IPR020843; IPR016040; IPR013154; IPR013149;	GroES-like; Polyketide synthase, enoylreductase domain; NAD(P)-binding domain; Alcohol dehydrogenase, N-terminal; Alcohol dehydrogenase, C-terminal;
D0MSI9	Drug/Metabolite Transporter (DMT) Superfamily OS=Phytophthora infestans (strain T30-4) OX=403677 GN=PITG_01125	0.821	Down	0.0108	PITG_01125	52.097	1.036	1.068	1.044	0.902	0.894	0.789	plasma membrane	GO:0006810 transport; GO:1902578 single-organism localization; GO:0008643 carbohydrate transport; GO:0044699 single-organism process; GO:0071702 organic substance transport; GO:0051179 localization; GO:0051234 establishment of localization; GO:0044765 single-organism transport;	GO:0043229 intracellular organelle; GO:0016020 membrane; GO:0098588 bounding membrane of organelle; GO:0031090 organelle membrane; GO:0005737 cytoplasm; GO:0044446 intracellular organelle part; GO:0000139 Golgi membrane; GO:0012505 endomembrane system; GO:0031224 intrinsic component of membrane; GO:0044424 intracellular part; GO:0005623 cell; GO:0016021 integral component of membrane; GO:0044422 …	GO:0015294 solute:cation symporter activity; GO:0022804 active transmembrane transporter activity; GO:0015291 secondary active transmembrane transporter activity; GO:0005402 cation:sugar symporter activity; GO:0015075 ion transmembrane transporter activity; GO:0051119 sugar transmembrane transporter activity; GO:0015293 symporter activity; GO:1901476 carbohydrate transporter activity; GO:0022892 …
D0N827	40S ribosomal protein S24 OS=Phytophthora infestans (strain T30-4) OX=403677 GN=PITG_06771	0.805	Down	0.000244	PITG_06771	15.669	1.417	1.379	1.336	1.102	1.118	1.108	mitochondria	GO:0006518 peptide metabolic process; GO:0043043 peptide biosynthetic process; GO:0044267 cellular protein metabolic process; GO:0006807 nitrogen compound metabolic process; GO:0009058 biosynthetic process; GO:0043603 cellular amide metabolic process; GO:0044238 primary metabolic process; GO:1901566 organonitrogen compound biosynthetic process; GO:1901576 organic substance biosynthetic process; G…	GO:0005840 ribosome; GO:0043226 organelle; GO:0043229 intracellular organelle; GO:0043232 intracellular non-membrane-bounded organelle; GO:0044464 cell part; GO:0005622 intracellular; GO:0005737 cytoplasm; GO:0032991 macromolecular complex; GO:0044424 intracellular part; GO:1990904 ribonucleoprotein complex; GO:0005623 cell; GO:0030529 intracellular ribonucleoprotein complex; GO:0044444 cytoplasm…	GO:0097159 organic cyclic compound binding; GO:1901363 heterocyclic compound binding; GO:1901265 nucleoside phosphate binding; GO:0005488 binding; GO:0000166 nucleotide binding; GO:0005198 structural molecule activity; GO:0003735 structural constituent of ribosome; GO:0036094 small molecule binding;	K02974	RP-S24e; small subunit ribosomal protein S24e	pif03010 Ribosome - Phytophthora infestans;	IPR012678; IPR012677;	Ribosomal protein L23/L15e core domain; Nucleotide-binding alpha-beta plait domain;
D0NN32	Uncharacterized protein OS=Phytophthora infestans (strain T30-4) OX=403677 GN=PITG_13912	0.814	Down	0.000756	PITG_13912	7.0292	1.235	1.201	1.266	1.006	0.976	1.032	mitochondria	GO:0006810 transport; GO:0000041 transition metal ion transport; GO:0006812 cation transport; GO:0006811 ion transport; GO:0030001 metal ion transport; GO:0006825 copper ion transport; GO:0051179 localization; GO:0051234 establishment of localization;	GO:0043229 intracellular organelle; GO:0044429 mitochondrial part; GO:0044446 intracellular organelle part; GO:0031967 organelle envelope; GO:0005737 cytoplasm; GO:0044424 intracellular part; GO:0005623 cell; GO:0005739 mitochondrion; GO:0044422 organelle part; GO:0005740 mitochondrial envelope; GO:0043231 intracellular membrane-bounded organelle; GO:0043226 organelle; GO:0031974 membrane-enclose…	GO:0043169 cation binding; GO:0046872 metal ion binding; GO:0016530 metallochaperone activity; GO:0005507 copper ion binding; GO:0046914 transition metal ion binding; GO:0016531 copper chaperone activity; GO:0005488 binding; GO:0043167 ion binding;	K02260	COX17; cytochrome c oxidase assembly protein subunit 17	pif00190 Oxidative phosphorylation - Phytophthora infestans; pif01100 Metabolic pathways - Phytophthora infestans;	IPR009069;	Cysteine alpha-hairpin motif superfamily;
D0RLX6	Major Facilitator Superfamily (MFS) OS=Phytophthora infestans (strain T30-4) OX=403677 GN=PITG_22157	0.544	Down	0.0154	PITG_22157	51.905	1.514	1.523	1.481	0.799	0.939	0.722	plasma membrane	GO:0006810 transport; GO:0055085 transmembrane transport; GO:0051179 localization; GO:0051234 establishment of localization;	GO:0031224 intrinsic component of membrane; GO:0016020 membrane; GO:0016021 integral component of membrane; GO:0044425 membrane part;	GO:0022892 substrate-specific transporter activity; GO:0022891 substrate-specific transmembrane transporter activity; GO:0005215 transporter activity; GO:0022857 transmembrane transporter activity;				IPR020846;	Major facilitator superfamily domain;
D0P1I0	ADP-ribosylation factor family OS=Phytophthora infestans (strain T30-4) OX=403677 GN=PITG_20206	0.766	Down	0.0152	PITG_20206	20.276	1.05	1.068	1.106	0.914	0.731	0.825	mitochondria	GO:0050794 regulation of cellular process; GO:0044700 single organism signaling; GO:0051716 cellular response to stimulus; GO:0007165 signal transduction; GO:0050789 regulation of biological process; GO:0007154 cell communication; GO:0035556 intracellular signal transduction; GO:0044699 single-organism process; GO:0007264 small GTPase mediated signal transduction; GO:0023052 signaling; GO:0050896…	GO:0005623 cell; GO:0005622 intracellular; GO:0044464 cell part;	GO:1901265 nucleoside phosphate binding; GO:0001882 nucleoside binding; GO:0043167 ion binding; GO:0000166 nucleotide binding; GO:0097159 organic cyclic compound binding; GO:1901363 heterocyclic compound binding; GO:0032549 ribonucleoside binding; GO:0097367 carbohydrate derivative binding; GO:0032553 ribonucleotide binding; GO:0005488 binding; GO:0032550 purine ribonucleoside binding; GO:0043168…	K07942			IPR005225; IPR027417;	Small GTP-binding protein domain; P-loop containing nucleoside triphosphate hydrolase;
D0NIF8	Uncharacterized protein OS=Phytophthora infestans (strain T30-4) OX=403677 GN=PITG_11736	0.8	Down	0.000279	PITG_11736	13.404	1.188	1.187	1.226	0.965	0.932	0.982	nucleus
D0N4U4	Uncharacterized protein OS=Phytophthora infestans (strain T30-4) OX=403677 GN=PITG_06423	0.828	Down	0.00504	PITG_06423	7.5568	1.202	1.165	1.239	0.942	1.04	1.003	extracellular
D0N7M8	Uncharacterized protein OS=Phytophthora infestans (strain T30-4) OX=403677 GN=PITG_07257	0.727	Down	0.0173	PITG_07257	52.387	1.003	1.107	1.234	0.78	0.9	0.752	nucleus
D0MU72	"60S ribosomal protein L13, putative OS=Phytophthora infestans (strain T30-4) OX=403677 GN=PITG_01833"	0.817	Down	0.000216	PITG_01833	23.156	1.157	1.18	1.119	0.939	0.946	0.937	mitochondria	GO:0006518 peptide metabolic process; GO:0043043 peptide biosynthetic process; GO:0044267 cellular protein metabolic process; GO:0006807 nitrogen compound metabolic process; GO:0009058 biosynthetic process; GO:0043603 cellular amide metabolic process; GO:0044238 primary metabolic process; GO:1901566 organonitrogen compound biosynthetic process; GO:1901576 organic substance biosynthetic process; G…	GO:0005840 ribosome; GO:0043229 intracellular organelle; GO:0043232 intracellular non-membrane-bounded organelle; GO:0044446 intracellular organelle part; GO:0005737 cytoplasm; GO:0032991 macromolecular complex; GO:0044424 intracellular part; GO:0005623 cell; GO:0044422 organelle part; GO:0043228 non-membrane-bounded organelle; GO:0043226 organelle; GO:0015934 large ribosomal subunit; GO:0044391 …	GO:0003735 structural constituent of ribosome; GO:0005198 structural molecule activity;	K02872	RP-L13Ae; large subunit ribosomal protein L13Ae	pif03010 Ribosome - Phytophthora infestans;
D0NDD2	"Mannitol dehydrogenase, putative OS=Phytophthora infestans (strain T30-4) OX=403677 GN=PITG_08866"	0.737	Down	4.19e-05	PITG_08866	37.709	1.11	1.054	1.097	0.803	0.797	0.804	cytoplasm	GO:0044699 single-organism process; GO:0008152 metabolic process; GO:0055114 oxidation-reduction process; GO:0044710 single-organism metabolic process;						IPR011032; IPR016040; IPR013154; IPR013149;	GroES-like; NAD(P)-binding domain; Alcohol dehydrogenase, N-terminal; Alcohol dehydrogenase, C-terminal;
D0N1N4	Amino Acid/Auxin Permease (AAAP) Family OS=Phytophthora infestans (strain T30-4) OX=403677 GN=PITG_04626	0.768	Down	0.0191	PITG_04626	47.552	0.907	1.139	1.051	0.801	0.768	0.808	plasma membrane							IPR013057;	Amino acid transporter, transmembrane domain;
D0NV58	Uncharacterized protein OS=Phytophthora infestans (strain T30-4) OX=403677 GN=PITG_17156	0.794	Down	0.0207	PITG_17156	19.638	1.18	1.112	1.086	0.811	0.882	0.99	mitochondria				K15439			IPR004046; IPR010987; IPR012336;	Glutathione S-transferase, C-terminal; Glutathione S-transferase, C-terminal-like; Thioredoxin-like fold;
D0MRK1	"Aspartyl protease family A22B, putative OS=Phytophthora infestans (strain T30-4) OX=403677 GN=PITG_00733"	0.697	Down	0.0142	PITG_00733	41.385	1.232		1.29	0.846		0.911	plasma membrane		GO:0031224 intrinsic component of membrane; GO:0016020 membrane; GO:0016021 integral component of membrane; GO:0044425 membrane part;	GO:0004175 endopeptidase activity; GO:0008233 peptidase activity; GO:0003824 catalytic activity; GO:0004190 aspartic-type endopeptidase activity; GO:0070011 peptidase activity, acting on L-amino acid peptides; GO:0016787 hydrolase activity; GO:0070001 aspartic-type peptidase activity;	K09595
D0MZW4	"DEAD/DEAH box RNA helicase, putative OS=Phytophthora infestans (strain T30-4) OX=403677 GN=PITG_03301"	0.807	Down	0.0039	PITG_03301	65.172	1.256	1.338	1.269	1.059	0.979	1.08	nucleus			GO:0005524 ATP binding; GO:1901265 nucleoside phosphate binding; GO:0001882 nucleoside binding; GO:0043167 ion binding; GO:0000166 nucleotide binding; GO:0097159 organic cyclic compound binding; GO:1901363 heterocyclic compound binding; GO:0032549 ribonucleoside binding; GO:0097367 carbohydrate derivative binding; GO:0032553 ribonucleotide binding; GO:0005488 binding; GO:0003676 nucleic acid bind…	K17679			IPR011545; IPR014001; IPR027417; IPR001650;	DEAD/DEAH box helicase domain; Helicase superfamily 1/2, ATP-binding domain; P-loop containing nucleoside triphosphate hydrolase; Helicase, C-terminal;
D0NVL4	ER membrane protein complex subunit 3 OS=Phytophthora infestans (strain T30-4) OX=403677 GN=PITG_17245	0.708	Down	0.048	PITG_17245	33.589	1.12	1.211	1.164	0.842	0.643	0.99	endoplasmic reticulum		GO:0016020 membrane;
D0NV04	Histone chaperone ASF1-like protein OS=Phytophthora infestans (strain T30-4) OX=403677 GN=PITG_17091	0.759	Down	0.000977	PITG_17091	28.806	1.277	1.394	1.377	1.012	1.057	1.004	nucleus	GO:0018393 internal peptidyl-lysine acetylation; GO:0044085 cellular component biogenesis; GO:0034728 nucleosome organization; GO:0016043 cellular component organization; GO:0016570 histone modification; GO:0044267 cellular protein metabolic process; GO:0044699 single-organism process; GO:0044237 cellular metabolic process; GO:0071704 organic substance metabolic process; GO:0018205 peptidyl-lysin…	GO:0043226 organelle; GO:0043231 intracellular membrane-bounded organelle; GO:0043229 intracellular organelle; GO:0005634 nucleus; GO:0044464 cell part; GO:0005622 intracellular; GO:0044424 intracellular part; GO:0043227 membrane-bounded organelle; GO:0005623 cell;	GO:0042393 histone binding; GO:0005515 protein binding; GO:0005488 binding;	K10753
D0N378	Uncharacterized protein OS=Phytophthora infestans (strain T30-4) OX=403677 GN=PITG_05598	1.324	Up	0.00254	PITG_05598	31.539	0.907	0.859	0.817	1.161	1.182	1.076	extracellular	GO:0008152 metabolic process; GO:0006725 cellular aromatic compound metabolic process; GO:0055114 oxidation-reduction process; GO:0044710 single-organism metabolic process; GO:0044699 single-organism process; GO:0009987 cellular process; GO:0044237 cellular metabolic process;		GO:0005506 iron ion binding; GO:0016701 oxidoreductase activity, acting on single donors with incorporation of molecular oxygen; GO:0046914 transition metal ion binding; GO:0003824 catalytic activity; GO:0005488 binding; GO:0043167 ion binding; GO:0046872 metal ion binding; GO:0043169 cation binding; GO:0008270 zinc ion binding; GO:0008198 ferrous iron binding; GO:0016491 oxidoreductase activity;				IPR004183;	Extradiol ring-cleavage dioxygenase, class III enzyme, subunit B;
D0MY11	Inosine triphosphate pyrophosphatase OS=Phytophthora infestans (strain T30-4) OX=403677 GN=PITG_03601	1.423	Up	0.00798	PITG_03601	20.923	0.929	0.81	0.929	1.355	1.31	1.132	cytoplasm	GO:0006725 cellular aromatic compound metabolic process; GO:0046434 organophosphate catabolic process; GO:0044699 single-organism process; GO:0044237 cellular metabolic process; GO:0006796 phosphate-containing compound metabolic process; GO:0071704 organic substance metabolic process; GO:0044270 cellular nitrogen compound catabolic process; GO:0008152 metabolic process; GO:1901292 nucleoside phos…		GO:0047429 nucleoside-triphosphate diphosphatase activity; GO:0016817 hydrolase activity, acting on acid anhydrides; GO:0016787 hydrolase activity; GO:0016462 pyrophosphatase activity; GO:0016818 hydrolase activity, acting on acid anhydrides, in phosphorus-containing anhydrides; GO:0003824 catalytic activity;	K01519	ITPA; inosine triphosphate pyrophosphatase [EC:3.6.1.-]	pif00230 Purine metabolism - Phytophthora infestans; pif01100 Metabolic pathways - Phytophthora infestans;
D0RM91	IpiB1 family glycine-rich protein OS=Phytophthora infestans (strain T30-4) OX=403677 GN=PITG_22396	1.209	Up	0.0117	PITG_22396	22.321	1.126	1.033	1.155	1.266	1.356	1.384	extracellular
D0NCL8	Unc-45 family protein OS=Phytophthora infestans (strain T30-4) OX=403677 GN=PITG_09703	1.23	Up	0.00896	PITG_09703	116.81	0.818	0.949	0.894	1.107	1.076	1.09	nucleus			GO:0005515 protein binding; GO:0005488 binding;	K21991			IPR011990; IPR011989; IPR016024; IPR013026;	Tetratricopeptide-like helical domain; Armadillo-like helical; Armadillo-type fold; Tetratricopeptide repeat-containing domain;
D0NFT3	Uncharacterized protein OS=Phytophthora infestans (strain T30-4) OX=403677 GN=PITG_10942	1.307	Up	0.0012	PITG_10942	10.878	0.842	0.889	0.836	1.078	1.176	1.101	extracellular				K22758			IPR009069; IPR010625;	Cysteine alpha-hairpin motif superfamily; CHCH;
D0N509	Uncharacterized protein OS=Phytophthora infestans (strain T30-4) OX=403677 GN=PITG_06512	1.351	Up	0.00804	PITG_06512	45.267	0.794	0.697	0.673	0.907	1.017	0.999	mitochondria
D0NBJ6	"Trehalose-phosphatase, putative OS=Phytophthora infestans (strain T30-4) OX=403677 GN=PITG_09389"	1.277	Up	0.00618	PITG_09389	135.16	0.874	0.81	0.919	1.058	1.1	1.167	mitochondria	GO:0016051 carbohydrate biosynthetic process; GO:0044711 single-organism biosynthetic process; GO:0044763 single-organism cellular process; GO:0044699 single-organism process; GO:0009058 biosynthetic process; GO:0005984 disaccharide metabolic process; GO:0005975 carbohydrate metabolic process; GO:0009312 oligosaccharide biosynthetic process; GO:0044238 primary metabolic process; GO:0044237 cellul…		GO:2001070 starch binding; GO:0030246 carbohydrate binding; GO:0030247 polysaccharide binding; GO:0001871 pattern binding; GO:0003824 catalytic activity; GO:0005488 binding;	K16055	TPS; trehalose 6-phosphate synthase/phosphatase [EC:2.4.1.15 3.1.3.12]	pif00500 Starch and sucrose metabolism - Phytophthora infestans; pif01100 Metabolic pathways - Phytophthora infestans;	IPR013783; IPR013784; IPR001830; IPR002044; IPR023214;	Immunoglobulin-like fold; Carbohydrate-binding-like fold; Glycosyl transferase, family 20; Carbohydrate binding module family 20; HAD-like domain;
D0N352	Uncharacterized protein OS=Phytophthora infestans (strain T30-4) OX=403677 GN=PITG_05569	1.356	Up	0.0149	PITG_05569	38.174	0.82	0.915	0.85	1.023	1.209	1.274	nucleus			GO:0005515 protein binding; GO:0005488 binding;				IPR011990; IPR013026;	Tetratricopeptide-like helical domain; Tetratricopeptide repeat-containing domain;
D0NNQ8	"1,3-beta-glucanosyltransferase OS=Phytophthora infestans (strain T30-4) OX=403677 GN=PITG_14141"	1.339	Up	0.00364	PITG_14141	54.624	0.892	0.859	0.926	1.096	1.248	1.241	extracellular	GO:0008152 metabolic process; GO:0005975 carbohydrate metabolic process; GO:0044238 primary metabolic process; GO:0071704 organic substance metabolic process;			K22836			IPR017853; IPR013781;	Glycoside hydrolase superfamily; Glycoside hydrolase, catalytic domain;
D0ND77	Uncharacterized protein OS=Phytophthora infestans (strain T30-4) OX=403677 GN=PITG_08795	1.352	Up	0.000878	PITG_08795	97.811	0.77	0.834	0.827	1.145	1.071	1.07	mitochondria
D0MQN8	Uncharacterized protein OS=Phytophthora infestans (strain T30-4) OX=403677 GN=PITG_00390	1.354	Up	0.00272	PITG_00390	52.386	0.762	0.768	0.854	1.039	1.054	1.136	cytoplasm			GO:0005515 protein binding; GO:0005488 binding;	K17987			IPR000270; IPR015940; IPR032350; IPR009060;	PB1 domain; Ubiquitin-associated domain; Next to BRCA1, central domain; UBA-like;
D0NKC8	Glucanase OS=Phytophthora infestans (strain T30-4) OX=403677 GN=PITG_12344	1.288	Up	0.013	PITG_12344	33.321	0.83	0.855	0.894	1.174	1.157	0.99	extracellular	GO:0009251 glucan catabolic process; GO:0006073 cellular glucan metabolic process; GO:0044275 cellular carbohydrate catabolic process; GO:0044042 glucan metabolic process; GO:0030243 cellulose metabolic process; GO:0044247 cellular polysaccharide catabolic process; GO:0005975 carbohydrate metabolic process; GO:0000272 polysaccharide catabolic process; GO:0044238 primary metabolic process; GO:0044…		GO:0004553 hydrolase activity, hydrolyzing O-glycosyl compounds; GO:0016787 hydrolase activity; GO:0003824 catalytic activity; GO:0016798 hydrolase activity, acting on glycosyl bonds;
D0P1E8	Uncharacterized protein OS=Phytophthora infestans (strain T30-4) OX=403677 GN=PITG_20344	1.28	Up	0.00088	PITG_20344	49.801	0.798	0.813	0.767	0.975	1.051	1.018	nucleus							IPR003609;	PAN/Apple domain;
D0MZ57	"F-box protein, putative OS=Phytophthora infestans (strain T30-4) OX=403677 GN=PITG_03014"	1.213	Up	0.0138	PITG_03014	126.47	0.714		0.735	0.863		0.894	cytoplasm			GO:0005524 ATP binding; GO:1901265 nucleoside phosphate binding; GO:0001882 nucleoside binding; GO:0043167 ion binding; GO:0005515 protein binding; GO:0000166 nucleotide binding; GO:0097159 organic cyclic compound binding; GO:1901363 heterocyclic compound binding; GO:0032549 ribonucleoside binding; GO:0097367 carbohydrate derivative binding; GO:0032553 ribonucleotide binding; GO:0005488 binding; …				IPR001810; IPR013083; IPR014001; IPR027417; IPR001650; IPR000330;	F-box domain; Zinc finger, RING/FYVE/PHD-type; Helicase superfamily 1/2, ATP-binding domain; P-loop containing nucleoside triphosphate hydrolase; Helicase, C-terminal; SNF2-related, N-terminal domain;
D0NHY6	Uncharacterized protein OS=Phytophthora infestans (strain T30-4) OX=403677 GN=PITG_11848	1.25	Up	0.0203	PITG_11848	44.442	0.888	0.844	0.927	1.035	1.062	1.226	extracellular
D0NE34	Uncharacterized protein OS=Phytophthora infestans (strain T30-4) OX=403677 GN=PITG_10017	1.218	Up	0.0369	PITG_10017	39.941	1.011	1.002	0.895	1.178	1.183	1.18	nucleus
D0NRV5	Uncharacterized protein OS=Phytophthora infestans (strain T30-4) OX=403677 GN=PITG_15846	1.273	Up	0.00386	PITG_15846	95.279		0.749	0.737		0.958	0.934	plasma membrane		GO:0016020 membrane;		K21989			IPR027815; IPR003864; IPR032880;	10TM putative phosphate transporter, cytosolic domain; Calcium-dependent channel, 7TM region, putative phosphate; Calcium permeable stress-gated cation channel 1, N-terminal transmembrane domain;
D0NH54	Uncharacterized protein OS=Phytophthora infestans (strain T30-4) OX=403677 GN=PITG_10815	1.224	Up	0.0411	PITG_10815	48.828	0.988	0.914	1.088	1.233	1.309	1.118	nucleus			GO:0097159 organic cyclic compound binding; GO:1901363 heterocyclic compound binding; GO:0005488 binding; GO:0003676 nucleic acid binding; GO:0043167 ion binding; GO:0043169 cation binding; GO:0046872 metal ion binding;				IPR015880; IPR007087; IPR013087;	Zinc finger, C2H2-like; Zinc finger, C2H2; Zinc finger C2H2-type/integrase DNA-binding domain;
D0N9A3	Uncharacterized protein OS=Phytophthora infestans (strain T30-4) OX=403677 GN=PITG_08018	1.336	Up	0.00258	PITG_08018	21.99	0.884	0.803	0.863	1.078	1.204	1.126	extracellular
D0MWM4	tRNA-dihydrouridine(47) synthase [NAD(P)(+)] OS=Phytophthora infestans (strain T30-4) OX=403677 GN=PITG_02557	1.246	Up	0.000862	PITG_02557	76.464	0.875	0.944	0.903	1.13	1.109	1.152	nucleus	GO:0006396 RNA processing; GO:0034470 ncRNA processing; GO:0006725 cellular aromatic compound metabolic process; GO:0055114 oxidation-reduction process; GO:0006807 nitrogen compound metabolic process; GO:0044699 single-organism process; GO:1901360 organic cyclic compound metabolic process; GO:0044238 primary metabolic process; GO:0044237 cellular metabolic process; GO:0071704 organic substance me…		GO:1901265 nucleoside phosphate binding; GO:0050660 flavin adenine dinucleotide binding; GO:0043167 ion binding; GO:0000166 nucleotide binding; GO:0048037 cofactor binding; GO:0016491 oxidoreductase activity; GO:0016627 oxidoreductase activity, acting on the CH-CH group of donors; GO:1901363 heterocyclic compound binding; GO:0097159 organic cyclic compound binding; GO:0003824 catalytic activity; …	K05544			IPR000571; IPR013785;	Zinc finger, CCCH-type; Aldolase-type TIM barrel;
D0NMY1	Uncharacterized protein OS=Phytophthora infestans (strain T30-4) OX=403677 GN=PITG_13848	1.226	Up	0.0128	PITG_13848	45.053	0.807	0.86	0.789	1.05	1.036	0.926	nucleus
D0N7E8	Uncharacterized protein OS=Phytophthora infestans (strain T30-4) OX=403677 GN=PITG_07155	1.289	Up	0.0181	PITG_07155	21.823	0.853	0.779	0.717	0.941	0.997	1.09	nucleus
D0NFX3	"Mitochondrial inner membrane protease subunit, putative OS=Phytophthora infestans (strain T30-4) OX=403677 GN=PITG_10994"	1.26	Up	0.000801	PITG_10994	18.074	0.982	1.043	0.998	1.236	1.313	1.26	extracellular	GO:0006508 proteolysis; GO:0008152 metabolic process; GO:0043170 macromolecule metabolic process; GO:0019538 protein metabolic process; GO:0044238 primary metabolic process; GO:0071704 organic substance metabolic process;	GO:0016020 membrane;	GO:0070011 peptidase activity, acting on L-amino acid peptides; GO:0016787 hydrolase activity; GO:0008233 peptidase activity; GO:0003824 catalytic activity; GO:0017171 serine hydrolase activity; GO:0008236 serine-type peptidase activity;	K09648	IMP2; mitochondrial inner membrane protease subunit 2 [EC:3.4.21.-]	pif03060 Protein export - Phytophthora infestans;	IPR019759; IPR015927; IPR028360;	Peptidase S24/S26A/S26B; Peptidase S24/S26A/S26B/S26C; Peptidase S24/S26, beta-ribbon domain;
D0N9A4	Uncharacterized protein OS=Phytophthora infestans (strain T30-4) OX=403677 GN=PITG_08019	1.309	Up	0.0306	PITG_08019	57.764	0.799	0.697	0.819	0.964	1.142	0.925	nucleus			GO:0005515 protein binding; GO:0005488 binding;				IPR019134; IPR018816;	Cactin, C-terminal; Cactin, central domain;
D0NX74	Maltose O-acetyltransferase OS=Phytophthora infestans (strain T30-4) OX=403677 GN=PITG_18183	1.224	Up	0.0103	PITG_18183	21.491	0.964	0.85	0.859	1.051	1.119	1.101	cytoplasm			GO:0016746 transferase activity, transferring acyl groups; GO:0016747 transferase activity, transferring acyl groups other than amino-acyl groups; GO:0016740 transferase activity; GO:0003824 catalytic activity; GO:0016407 acetyltransferase activity;				IPR011004; IPR024688;	Trimeric LpxA-like; Maltose/galactoside acetyltransferase;
D0N405	Uncharacterized protein OS=Phytophthora infestans (strain T30-4) OX=403677 GN=PITG_05294	1.201	Up	0.0134	PITG_05294	55.815	0.743	0.782	0.699	0.917	0.915	0.84	nucleus
D0MQP3	"Cathepsin B, cysteine protease family C01A, putative OS=Phytophthora infestans (strain T30-4) OX=403677 GN=PITG_00395"	1.297	Up	0.00104	PITG_00395	43.042	0.826	0.825	0.805	1.006	1.066	1.113	plasma membrane	GO:0006508 proteolysis; GO:0008152 metabolic process; GO:0043170 macromolecule metabolic process; GO:0019538 protein metabolic process; GO:0044238 primary metabolic process; GO:0071704 organic substance metabolic process;		GO:0070011 peptidase activity, acting on L-amino acid peptides; GO:0008234 cysteine-type peptidase activity; GO:0016787 hydrolase activity; GO:0008233 peptidase activity; GO:0003824 catalytic activity;	K08568			IPR000668;	Peptidase C1A, papain C-terminal;
D0N3Z7	Uncharacterized protein OS=Phytophthora infestans (strain T30-4) OX=403677 GN=PITG_05286	1.213	Up	0.00218	PITG_05286	19.723	0.901	0.833	0.856	1.04	1.078	1.024	extracellular
D0MQA1	Uncharacterized protein OS=Phytophthora infestans (strain T30-4) OX=403677 GN=PITG_00232	1.211	Up	0.00166	PITG_00232	16.932	0.914	0.867	0.897	1.042	1.085	1.117	nucleus
D0NFZ0	Uncharacterized protein OS=Phytophthora infestans (strain T30-4) OX=403677 GN=PITG_11011	1.25	Up	0.00798	PITG_11011	17.63	0.74	0.858	0.772	0.989	1.009	0.965	cytoplasm			GO:0043169 cation binding; GO:0046872 metal ion binding; GO:0005515 protein binding; GO:0008270 zinc ion binding; GO:0046914 transition metal ion binding; GO:0005488 binding; GO:0043167 ion binding;				IPR001841; IPR013083;	Zinc finger, RING-type; Zinc finger, RING/FYVE/PHD-type;
D0NGP0	"Alcohol dehydrogenase, putative OS=Phytophthora infestans (strain T30-4) OX=403677 GN=PITG_11293"	1.238	Up	0.022	PITG_11293	38.286	0.875	0.928	0.818	1.045	1.019	1.182	cytoplasm	GO:0044699 single-organism process; GO:0008152 metabolic process; GO:0055114 oxidation-reduction process; GO:0044710 single-organism metabolic process;		GO:0003824 catalytic activity; GO:0016491 oxidoreductase activity;	K13953	adhP; alcohol dehydrogenase, propanol-preferring [EC:1.1.1.1]	pif01110 Biosynthesis of secondary metabolites - Phytophthora infestans; pif00350 Tyrosine metabolism - Phytophthora infestans; pif00071 Fatty acid degradation - Phytophthora infestans; pif00010 Glycolysis / Gluconeogenesis - Phytophthora infestans; pif01130 Biosynthesis of antibiotics - Phytophthora infestans; pif01100 Metabolic pathways - Phytophthora infestans;	IPR011032; IPR020843; IPR016040; IPR013154; IPR013149;	GroES-like; Polyketide synthase, enoylreductase domain; NAD(P)-binding domain; Alcohol dehydrogenase, N-terminal; Alcohol dehydrogenase, C-terminal;
D0NGJ7	Heat shock 70 kDa protein OS=Phytophthora infestans (strain T30-4) OX=403677 GN=PITG_11249	2.191	Up	5.8e-05	PITG_11249	71.66	0.584	0.563	0.517	1.215	1.267	1.164	cytoplasm				K03283	HSPA1s; heat shock 70kDa protein 1/2/6/8	pif03040 Spliceosome - Phytophthora infestans; pif04144 Endocytosis - Phytophthora infestans; pif04141 Protein processing in endoplasmic reticulum - Phytophthora infestans;	IPR029048; IPR029047;	Heat shock protein 70kD, C-terminal domain; Heat shock protein 70kD, peptide-binding domain;
D0MTD1	"Beta-glucosidase, putative OS=Phytophthora infestans (strain T30-4) OX=403677 GN=PITG_01484"	1.25	Up	0.0187	PITG_01484	59.699		0.76	0.769		0.927	0.985	plasma membrane	GO:0008152 metabolic process; GO:0005975 carbohydrate metabolic process; GO:0044238 primary metabolic process; GO:0071704 organic substance metabolic process;		GO:0004553 hydrolase activity, hydrolyzing O-glycosyl compounds; GO:0016787 hydrolase activity; GO:0003824 catalytic activity; GO:0016798 hydrolase activity, acting on glycosyl bonds;	K01188	E3.2.1.21; beta-glucosidase [EC:3.2.1.21]	pif00500 Starch and sucrose metabolism - Phytophthora infestans; pif01110 Biosynthesis of secondary metabolites - Phytophthora infestans; pif00460 Cyanoamino acid metabolism - Phytophthora infestans; pif01100 Metabolic pathways - Phytophthora infestans;	IPR017853; IPR013781;	Glycoside hydrolase superfamily; Glycoside hydrolase, catalytic domain;
D0NPZ7	"NmrA-like family protein, putative OS=Phytophthora infestans (strain T30-4) OX=403677 GN=PITG_14492"	1.202	Up	0.00306	PITG_14492	35.36	0.852	0.864	0.836	1.014	0.979	1.074	cytoplasm							IPR016040;	NAD(P)-binding domain;
D0NKH0	"Cutinase, putative OS=Phytophthora infestans (strain T30-4) OX=403677 GN=PITG_12422"	1.348	Up	0.0047	PITG_12422	21.849	0.847	0.833	0.778	1.039	1.07	1.205	extracellular	GO:0008152 metabolic process;		GO:0016787 hydrolase activity; GO:0003824 catalytic activity;				IPR000675; IPR029058;	Cutinase/acetylxylan esterase; Alpha/Beta hydrolase fold;
D0NWC2	V-type proton ATPase subunit OS=Phytophthora infestans (strain T30-4) OX=403677 GN=PITG_17747	1.213	Up	0.00126	PITG_17747	44.326	0.762	0.811	0.761	0.945	0.962	0.925	cytoskeleton	GO:0098655 cation transmembrane transport; GO:0034220 ion transmembrane transport; GO:0098660 inorganic ion transmembrane transport; GO:0090662 ATP hydrolysis coupled transmembrane transport; GO:0015988 energy coupled proton transmembrane transport, against electrochemical gradient; GO:0044699 single-organism process; GO:0006818 hydrogen transport; GO:0015992 proton transport; GO:0051234 establis…	GO:0033179 proton-transporting V-type ATPase, V0 domain; GO:0016020 membrane; GO:0098796 membrane protein complex; GO:0044425 membrane part; GO:0016469 proton-transporting two-sector ATPase complex; GO:0032991 macromolecular complex; GO:0033176 proton-transporting V-type ATPase complex; GO:0043234 protein complex; GO:0033177 proton-transporting two-sector ATPase complex, proton-transporting domai…	GO:0015075 ion transmembrane transporter activity; GO:0022892 substrate-specific transporter activity; GO:0015077 monovalent inorganic cation transmembrane transporter activity; GO:0022890 inorganic cation transmembrane transporter activity; GO:0015078 hydrogen ion transmembrane transporter activity; GO:0008324 cation transmembrane transporter activity; GO:0022891 substrate-specific transmembrane…	K02146	ATPeV0D; V-type H+-transporting ATPase subunit d	pif04145 Phagosome - Phytophthora infestans; pif00190 Oxidative phosphorylation - Phytophthora infestans; pif01100 Metabolic pathways - Phytophthora infestans;
D0MXX3	Uncharacterized protein OS=Phytophthora infestans (strain T30-4) OX=403677 GN=PITG_03559	1.201	Up	0.0452	PITG_03559	37.351	0.981		0.948	1.116		1.2	nucleus
D0P2E1	Pirin OS=Phytophthora infestans (strain T30-4) OX=403677 GN=PITG_20620	1.917	Up	0.0129	PITG_20620	32.902		0.813	0.721		1.405	1.536	cytoplasm				K06911			IPR008778; IPR011051; IPR003829; IPR014710;	Pirin, C-terminal domain; RmlC-like cupin domain; Pirin, N-terminal domain; RmlC-like jelly roll fold;
D0NHL1	Uncharacterized protein OS=Phytophthora infestans (strain T30-4) OX=403677 GN=PITG_11946	1.461	Up	0.0367	PITG_11946	24.467	0.696	0.745		1.122	0.983		extracellular
D0NFS5	Uncharacterized protein OS=Phytophthora infestans (strain T30-4) OX=403677 GN=PITG_10934	1.25	Up	0.00106	PITG_10934	62.071	0.862	0.843	0.815	1.012	1.087	1.05	extracellular			GO:0005515 protein binding; GO:0005488 binding;				IPR013111; IPR000742;	EGF-like domain, extracellular; EGF-like domain;
D0NIU4	"Carbohydrate-binding protein, putative OS=Phytophthora infestans (strain T30-4) OX=403677 GN=PITG_11463"	1.45	Up	6.13e-05	PITG_11463	22.547	0.795	0.794	0.833	1.165	1.145	1.202	extracellular
D0NT80	Uncharacterized protein OS=Phytophthora infestans (strain T30-4) OX=403677 GN=PITG_15628	1.71	Up	0.000185	PITG_15628	37.095	0.69	0.686	0.772	1.239	1.192	1.243	extracellular
D0N630	Uncharacterized protein OS=Phytophthora infestans (strain T30-4) OX=403677 GN=PITG_22795	1.414	Up	5.77e-05	PITG_22795	35.997	0.827	0.785	0.806	1.117	1.164	1.138	extracellular
D0NUQ5	Uncharacterized protein OS=Phytophthora infestans (strain T30-4) OX=403677 GN=PITG_16563	1.281	Up	0.00814	PITG_16563	15.165	0.883	0.958	0.888	1.067	1.214	1.214	nucleus	GO:0018130 heterocycle biosynthetic process; GO:0006725 cellular aromatic compound metabolic process; GO:0097659 nucleic acid-templated transcription; GO:0034654 nucleobase-containing compound biosynthetic process; GO:1901360 organic cyclic compound metabolic process; GO:0006807 nitrogen compound metabolic process; GO:0032774 RNA biosynthetic process; GO:0009058 biosynthetic process; GO:0044238 p…		GO:0016779 nucleotidyltransferase activity; GO:0034062 5'-3' RNA polymerase activity; GO:0003824 catalytic activity; GO:0097747 RNA polymerase activity; GO:0005488 binding; GO:0046983 protein dimerization activity; GO:0003899 DNA-directed 5'-3' RNA polymerase activity; GO:0005515 protein binding; GO:0016740 transferase activity; GO:0016772 transferase activity, transferring phosphorus-containing …				IPR011263; IPR009025;	DNA-directed RNA polymerase, RpoA/D/Rpb3-type; DNA-directed RNA polymerase, RBP11-like dimerisation domain;
D0NWS4	Uncharacterized protein OS=Phytophthora infestans (strain T30-4) OX=403677 GN=PITG_17601	1.228	Up	0.0241	PITG_17601	72.773	0.82		0.826	1.043		0.978	nucleus
D0MTY4	Uncharacterized protein OS=Phytophthora infestans (strain T30-4) OX=403677 GN=PITG_01729	1.391	Up	0.0469	PITG_01729	25.986	0.998		0.915	1.251		1.41	cytoplasm							IPR001229;	Jacalin-like lectin domain;
D0NFP3	"Delta-1-pyrroline-5-carboxylate reductase, putative OS=Phytophthora infestans (strain T30-4) OX=403677 GN=PITG_10595"	1.343	Up	0.0208	PITG_10595	40.296	0.94	0.85	0.917	1.049	1.338	1.248	mitochondria	GO:0016053 organic acid biosynthetic process; GO:0044699 single-organism process; GO:0009058 biosynthetic process; GO:1901566 organonitrogen compound biosynthetic process; GO:0044237 cellular metabolic process; GO:0009084 glutamine family amino acid biosynthetic process; GO:0071704 organic substance metabolic process; GO:0008152 metabolic process; GO:0006520 cellular amino acid metabolic process;…		GO:0016645 oxidoreductase activity, acting on the CH-NH group of donors; GO:0016646 oxidoreductase activity, acting on the CH-NH group of donors, NAD or NADP as acceptor; GO:0003824 catalytic activity; GO:0004735 pyrroline-5-carboxylate reductase activity; GO:0016491 oxidoreductase activity;				IPR028939; IPR008927; IPR016040; IPR029036;	Pyrroline-5-carboxylate reductase, catalytic, N-terminal; 6-phosphogluconate dehydrogenase C-terminal domain-like; NAD(P)-binding domain; Pyrroline-5-carboxylate reductase, dimerisation domain;
D0NWG4	"Calcium/calmodulin-dependent protein kinase, putative OS=Phytophthora infestans (strain T30-4) OX=403677 GN=PITG_17512"	1.242	Up	0.00166	PITG_17512	42.983	0.767	0.811	0.779	1.014	0.979	0.935	cytoplasm	GO:0016310 phosphorylation; GO:0016051 carbohydrate biosynthetic process; GO:0000271 polysaccharide biosynthetic process; GO:0044042 glucan metabolic process; GO:0044267 cellular protein metabolic process; GO:0044699 single-organism process; GO:0009058 biosynthetic process; GO:0006112 energy reserve metabolic process; GO:0044237 cellular metabolic process; GO:0006796 phosphate-containing compound…	GO:1902494 catalytic complex; GO:0061695 transferase complex, transferring phosphorus-containing groups; GO:0044464 cell part; GO:0005622 intracellular; GO:0005737 cytoplasm; GO:0032991 macromolecular complex; GO:0044424 intracellular part; GO:1990234 transferase complex; GO:1902554 serine/threonine protein kinase complex; GO:0005623 cell; GO:1902911 protein kinase complex; GO:0044444 cytoplasmic…	GO:0005524 ATP binding; GO:1901265 nucleoside phosphate binding; GO:0016773 phosphotransferase activity, alcohol group as acceptor; GO:0001882 nucleoside binding; GO:0043167 ion binding; GO:0005515 protein binding; GO:0004683 calmodulin-dependent protein kinase activity; GO:0004672 protein kinase activity; GO:0000166 nucleotide binding; GO:0005516 calmodulin binding; GO:0097159 organic cyclic com…	K08794			IPR000719; IPR011009;	Protein kinase domain; Protein kinase-like domain;
D0NZ18	"Acetyl-CoA carboxylase, putative OS=Phytophthora infestans (strain T30-4) OX=403677 GN=PITG_18706"	1.213	Up	4.42e-05	PITG_18706	258.92	0.868	0.854	0.877	1.061	1.055	1.037	cytoplasm	GO:0044711 single-organism biosynthetic process; GO:0016053 organic acid biosynthetic process; GO:0044281 small molecule metabolic process; GO:0044763 single-organism cellular process; GO:0044699 single-organism process; GO:0009058 biosynthetic process; GO:0044255 cellular lipid metabolic process; GO:0006631 fatty acid metabolic process; GO:0044238 primary metabolic process; GO:0044237 cellular m…		GO:0005524 ATP binding; GO:1901265 nucleoside phosphate binding; GO:0016885 ligase activity, forming carbon-carbon bonds; GO:0001882 nucleoside binding; GO:0043167 ion binding; GO:0016874 ligase activity; GO:0000166 nucleotide binding; GO:1901363 heterocyclic compound binding; GO:0003989 acetyl-CoA carboxylase activity; GO:0016879 ligase activity, forming carbon-nitrogen bonds; GO:0097159 organic…	K11262	ACACA; acetyl-CoA carboxylase / biotin carboxylase 1 [EC:6.4.1.2 6.3.4.14 2.1.3.15]	pif01110 Biosynthesis of secondary metabolites - Phytophthora infestans; pif00640 Propanoate metabolism - Phytophthora infestans; pif00620 Pyruvate metabolism - Phytophthora infestans; pif01130 Biosynthesis of antibiotics - Phytophthora infestans; pif01212 Fatty acid metabolism - Phytophthora infestans; pif01100 Metabolic pathways - Phytophthora infestans; pif00061 Fatty acid biosynthesis - Phyto…	IPR011762; IPR011053; IPR000022; IPR029045; IPR005481; IPR005479; IPR000089; IPR013815; IPR013537; IPR016185; IPR011764; IPR011761; IPR005482; IPR013816; IPR011763; IPR011054;	Acetyl-coenzyme A carboxyltransferase, N-terminal; Single hybrid motif; Carboxyl transferase; ClpP/crotonase-like domain; Biotin carboxylase-like, N-terminal domain; Carbamoyl-phosphate synthetase large subunit-like, ATP-binding domain; Biotin/lipoyl attachment; ATP-grasp fold, subdomain 1; Acetyl-CoA carboxylase, central domain; Pre-ATP-grasp domain; Biotin carboxylation domain; ATP-grasp fold; …
D0N3X0	Uncharacterized protein OS=Phytophthora infestans (strain T30-4) OX=403677 GN=PITG_05253	1.481	Up	0.00114	PITG_05253	26.969	0.811		0.791	1.181		1.192	extracellular			GO:0016209 antioxidant activity; GO:0004601 peroxidase activity; GO:0003824 catalytic activity; GO:0016491 oxidoreductase activity; GO:0016684 oxidoreductase activity, acting on peroxide as acceptor;				IPR000028;	Chloroperoxidase;
D0NRU2	Uncharacterized protein OS=Phytophthora infestans (strain T30-4) OX=403677 GN=PITG_15830	1.383	Up	0.0133	PITG_15830	13.164	0.879	0.991	1.131	1.367	1.455	1.328	nucleus							IPR001623;	DnaJ domain;
D0MYI9	"2,3-bisphosphoglycerate-independent phosphoglycerate mutase, putative OS=Phytophthora infestans (strain T30-4) OX=403677 GN=PITG_03792"	1.304	Up	0.0265	PITG_03792	47.997	0.754	0.867	0.872	1.217	1.035	1	extracellular	GO:0008152 metabolic process;		GO:0016853 isomerase activity; GO:0003824 catalytic activity; GO:0005488 binding; GO:0043167 ion binding; GO:0016868 intramolecular transferase activity, phosphotransferases; GO:0046537 2,3-bisphosphoglycerate-independent phosphoglycerate mutase activity; GO:0043169 cation binding; GO:0046872 metal ion binding; GO:0004619 phosphoglycerate mutase activity; GO:0016866 intramolecular transferase act…				IPR017849; IPR006124; IPR017850;	Alkaline phosphatase-like, alpha/beta/alpha; Metalloenzyme; Alkaline-phosphatase-like, core domain;
D0MRM0	"Carboxypeptidase, putative OS=Phytophthora infestans (strain T30-4) OX=403677 GN=PITG_00756"	1.215	Up	0.0029	PITG_00756	54.004	1.069		1.08	1.294		1.318	extracellular	GO:0006508 proteolysis; GO:0008152 metabolic process; GO:0043170 macromolecule metabolic process; GO:0019538 protein metabolic process; GO:0044238 primary metabolic process; GO:0071704 organic substance metabolic process;		GO:0004180 carboxypeptidase activity; GO:0008233 peptidase activity; GO:0008238 exopeptidase activity; GO:0008235 metalloexopeptidase activity; GO:0043167 ion binding; GO:0016787 hydrolase activity; GO:0008237 metallopeptidase activity; GO:0008270 zinc ion binding; GO:0046914 transition metal ion binding; GO:0004181 metallocarboxypeptidase activity; GO:0003824 catalytic activity; GO:0005488 bindi…				IPR000834;	Peptidase M14, carboxypeptidase A;
D0NWA0	Coiled-coil domain-containing protein 94 OS=Phytophthora infestans (strain T30-4) OX=403677 GN=PITG_17788	1.206	Up	0.0309	PITG_17788	30.301	0.855	0.847	0.842	1.085	0.968	1.014	nucleus
D0RMH3	Pirin OS=Phytophthora infestans (strain T30-4) OX=403677 GN=PITG_22543	1.762	Up	0.00038	PITG_22543	21.034	0.856	0.759	0.85	1.518	1.357	1.468	cytoskeleton				K06911			IPR011051; IPR003829; IPR014710;	RmlC-like cupin domain; Pirin, N-terminal domain; RmlC-like jelly roll fold;
D0NE23	Uncharacterized protein OS=Phytophthora infestans (strain T30-4) OX=403677 GN=PITG_10006	1.255	Up	0.014	PITG_10006	41.041	0.87	0.854		1.054	1.109		plasma membrane	GO:0006810 transport; GO:0051179 localization; GO:0051234 establishment of localization;	GO:0031224 intrinsic component of membrane; GO:0016020 membrane; GO:0016021 integral component of membrane; GO:0044425 membrane part;					IPR009038;	GOLD domain;
D0NTZ4	Vacuolar protein sorting-associated protein 53 OS=Phytophthora infestans (strain T30-4) OX=403677 GN=PITG_16312	1.36	Up	0.00524	PITG_16312	97.075	0.815	0.823	0.699	1.048	1.098	1.032	nucleus				K20299			IPR007234;	Vps53-like, N-terminal;
D0NYA2	"Oxidoreductase, putative OS=Phytophthora infestans (strain T30-4) OX=403677 GN=PITG_18536"	1.308	Up	0.0292	PITG_18536	23.514	1.098	0.889	0.973	1.242	1.428	1.201	cytoplasm	GO:0044699 single-organism process; GO:0008152 metabolic process; GO:0055114 oxidation-reduction process; GO:0044710 single-organism metabolic process;		GO:0003824 catalytic activity; GO:0016491 oxidoreductase activity;				IPR004104;	Oxidoreductase, C-terminal;
D0NW59	Uncharacterized protein OS=Phytophthora infestans (strain T30-4) OX=403677 GN=PITG_17828	1.431	Up	0.000364	PITG_17828	32.938	0.831	0.811	0.783	1.118	1.132	1.219	extracellular
D0NST7	Heat shock protein 101 OS=Phytophthora infestans (strain T30-4) OX=403677 GN=PITG_16074	1.582	Up	0.04	PITG_16074	96.6	0.869	0.672	0.68	1.056	1.473	0.984	nucleus	GO:0008152 metabolic process; GO:0019538 protein metabolic process; GO:0043170 macromolecule metabolic process; GO:0044238 primary metabolic process; GO:0071704 organic substance metabolic process;		GO:0005524 ATP binding; GO:1901265 nucleoside phosphate binding; GO:0001882 nucleoside binding; GO:0043167 ion binding; GO:0000166 nucleotide binding; GO:0097159 organic cyclic compound binding; GO:1901363 heterocyclic compound binding; GO:0032549 ribonucleoside binding; GO:0097367 carbohydrate derivative binding; GO:0032553 ribonucleotide binding; GO:0005488 binding; GO:0032550 purine ribonucleo…	K03695			IPR019489; IPR003593; IPR003959; IPR027417; IPR004176;	Clp ATPase, C-terminal; AAA+ ATPase domain; ATPase, AAA-type, core; P-loop containing nucleoside triphosphate hydrolase; Clp, N-terminal;
D0NUH2	Transglutaminase elicitor M81D OS=Phytophthora infestans (strain T30-4) OX=403677 GN=PITG_16959	1.244	Up	0.000803	PITG_16959	57.259	0.837	0.873	0.857	1.109	1.041	1.044	extracellular			GO:0016746 transferase activity, transferring acyl groups; GO:0003824 catalytic activity; GO:0016740 transferase activity; GO:0016755 transferase activity, transferring amino-acyl groups;
D0N5D5	Uncharacterized protein OS=Phytophthora infestans (strain T30-4) OX=403677 GN=PITG_06662	1.365	Up	0.000199	PITG_06662	67.496	0.807	0.826	0.828	1.101	1.089	1.17	extracellular							IPR009009;	RlpA-like protein, double-psi beta-barrel domain;
D0P2Y6	Uncharacterized protein OS=Phytophthora infestans (strain T30-4) OX=403677 GN=PITG_20762	1.283	Up	0.005	PITG_20762	15.333	0.855	0.955	0.892	1.086	1.183	1.197	cytoplasm,nucleus				K07023			IPR006674;	HD domain;
D0MSD0	Uncharacterized protein OS=Phytophthora infestans (strain T30-4) OX=403677 GN=PITG_01064	1.245	Up	0.000405	PITG_01064	26.504	0.998	0.951	0.95	1.189	1.188	1.232	cytoplasm		GO:1902494 catalytic complex; GO:0000502 proteasome complex; GO:0022624 proteasome accessory complex; GO:0044464 cell part; GO:0005622 intracellular; GO:0032991 macromolecular complex; GO:0044424 intracellular part; GO:1905368 peptidase complex; GO:0005623 cell; GO:0043234 protein complex; GO:0008537 proteasome activator complex; GO:1905369 endopeptidase complex;		K06698	PSME3; proteasome activator subunit 3 (PA28 gamma)	pif03050 Proteasome - Phytophthora infestans;	IPR003186;	Proteasome activator pa28, C-terminal domain;
D0N3K9	"HECT E3 ubiquitin ligase, putative OS=Phytophthora infestans (strain T30-4) OX=403677 GN=PITG_05115"	1.219	Up	0.00176	PITG_05115	77.505	0.888	0.873	0.857	1.115	1.028	1.048	cytoplasm			GO:0019787 ubiquitin-like protein transferase activity; GO:0046914 transition metal ion binding; GO:0003824 catalytic activity; GO:0005488 binding; GO:0004842 ubiquitin-protein transferase activity; GO:0043167 ion binding; GO:0046872 metal ion binding; GO:0043169 cation binding; GO:0008270 zinc ion binding; GO:0016740 transferase activity;	K10591	NEDD4; E3 ubiquitin-protein ligase NEDD4 [EC:2.3.2.26]	pif04120 Ubiquitin mediated proteolysis - Phytophthora infestans; pif04144 Endocytosis - Phytophthora infestans;	IPR000569; IPR001876;	HECT domain; Zinc finger, RanBP2-type;
D0N1T7	"Pyridine nucleotide-disulphide oxidoreductase, putative OS=Phytophthora infestans (strain T30-4) OX=403677 GN=PITG_04690"	1.308	Up	0.000483	PITG_04690	47.375	0.944	0.887	0.893	1.151	1.219	1.194	cytoplasm	GO:0044699 single-organism process; GO:0008152 metabolic process; GO:0055114 oxidation-reduction process; GO:0044710 single-organism metabolic process;		GO:0003824 catalytic activity; GO:0016491 oxidoreductase activity;	K22745			IPR023753;	FAD/NAD(P)-binding domain;
D0NXZ8	"U6 snRNA-associated Sm-like protein LSm2, putative (Fragment) OS=Phytophthora infestans (strain T30-4) OX=403677 GN=PITG_23124"	1.217	Up	0.00638	PITG_23124	10.643	0.975	0.906	0.865	1.082	1.132	1.128	nucleus	GO:0006396 RNA processing; GO:0006725 cellular aromatic compound metabolic process; GO:1901360 organic cyclic compound metabolic process; GO:0006807 nitrogen compound metabolic process; GO:0044238 primary metabolic process; GO:0044237 cellular metabolic process; GO:0071704 organic substance metabolic process; GO:0006397 mRNA processing; GO:0016070 RNA metabolic process; GO:0008152 metabolic proce…			K12621	LSM2; U6 snRNA-associated Sm-like protein LSm2	pif03018 RNA degradation - Phytophthora infestans; pif03040 Spliceosome - Phytophthora infestans;	IPR001163; IPR010920;	LSM domain, eukaryotic/archaea-type; LSM domain;
D0NBK0	Pre-mRNA-splicing factor ini1 OS=Phytophthora infestans (strain T30-4) OX=403677 GN=PITG_09401	1.236	Up	0.000862	PITG_09401	12.455	0.997	1.023	1.002	1.241	1.199	1.295	nucleus				K12834	PHF5A; PHD finger-like domain-containing protein 5A	pif03040 Spliceosome - Phytophthora infestans;
D0NLY0	Uncharacterized protein OS=Phytophthora infestans (strain T30-4) OX=403677 GN=PITG_13417	1.312	Up	0.00588	PITG_13417	37.378	0.657	0.742	0.696	0.895	0.871	0.983	mitochondria
D0NLD3	Uncharacterized protein OS=Phytophthora infestans (strain T30-4) OX=403677 GN=PITG_12878	1.268	Up	0.0209	PITG_12878	24.366	0.826	0.926	0.845	1.097	1.103	1.092	extracellular			GO:0005515 protein binding; GO:0005488 binding;				IPR013111; IPR000742;	EGF-like domain, extracellular; EGF-like domain;
D0NZF4	Uncharacterized protein OS=Phytophthora infestans (strain T30-4) OX=403677 GN=PITG_18800	1.437	Up	2.17e-05	PITG_18800	33.929	0.818	0.81	0.835	1.207	1.181	1.152	extracellular	GO:0006508 proteolysis; GO:0008152 metabolic process; GO:0043170 macromolecule metabolic process; GO:0019538 protein metabolic process; GO:0044238 primary metabolic process; GO:0071704 organic substance metabolic process;	GO:0005576 extracellular region;	GO:0005515 protein binding; GO:0005488 binding;				IPR000177; IPR003609;	Apple domain; PAN/Apple domain;
D0NJ40	"F-box protein, putative OS=Phytophthora infestans (strain T30-4) OX=403677 GN=PITG_12128"	1.214	Up	0.00366	PITG_12128	37.354		0.919	0.917		1.127	1.101	nucleus	GO:0006810 transport; GO:0051179 localization; GO:0051234 establishment of localization;	GO:0031224 intrinsic component of membrane; GO:0016020 membrane; GO:0016021 integral component of membrane; GO:0044425 membrane part;	GO:0005515 protein binding; GO:0005488 binding;				IPR001810; IPR009038;	F-box domain; GOLD domain;
D0N2Q1	Uncharacterized protein OS=Phytophthora infestans (strain T30-4) OX=403677 GN=PITG_05394	1.395	Up	0.000598	PITG_05394	85.454	0.782	0.783	0.77	1.159	1.047	1.051	extracellular							IPR009003;	Peptidase S1, PA clan;
D0MWL3	Pectinesterase OS=Phytophthora infestans (strain T30-4) OX=403677 GN=PITG_02545	1.274	Up	8.44e-05	PITG_02545	36.346	0.764	0.774	0.739	0.955	0.972	0.974	extracellular	GO:0071554 cell wall organization or biogenesis; GO:0016043 cellular component organization; GO:0071555 cell wall organization; GO:0045229 external encapsulating structure organization; GO:0009987 cellular process; GO:0071840 cellular component organization or biogenesis; GO:0042545 cell wall modification;	GO:0005618 cell wall; GO:0030312 external encapsulating structure; GO:0005623 cell; GO:0044464 cell part; GO:0071944 cell periphery;	GO:0016787 hydrolase activity; GO:0052689 carboxylic ester hydrolase activity; GO:0003824 catalytic activity; GO:0030599 pectinesterase activity; GO:0016788 hydrolase activity, acting on ester bonds;	K01051	E3.1.1.11; pectinesterase [EC:3.1.1.11]	pif00040 Pentose and glucuronate interconversions - Phytophthora infestans; pif01100 Metabolic pathways - Phytophthora infestans;	IPR011050; IPR000070; IPR012334;	Pectin lyase fold/virulence factor; Pectinesterase, catalytic; Pectin lyase fold;
D0N9M8	Uncharacterized protein OS=Phytophthora infestans (strain T30-4) OX=403677 GN=PITG_08176	1.231	Up	0.0496	PITG_08176	20.547		0.858	0.849		1.101	1.001	extracellular							IPR008493;	Domain of unknown function DUF775;
D0P1F2	Kinesin-like protein OS=Phytophthora infestans (strain T30-4) OX=403677 GN=PITG_20348	1.389	Up	0.00102	PITG_20348	102.26	0.776		0.77	1.063		1.084	nucleus	GO:0044763 single-organism cellular process; GO:0007018 microtubule-based movement; GO:0006928 movement of cell or subcellular component; GO:0044699 single-organism process; GO:0009987 cellular process; GO:0007017 microtubule-based process;		GO:0003774 motor activity; GO:1901265 nucleoside phosphate binding; GO:0016817 hydrolase activity, acting on acid anhydrides; GO:0005515 protein binding; GO:0016787 hydrolase activity; GO:0097159 organic cyclic compound binding; GO:1901363 heterocyclic compound binding; GO:0008092 cytoskeletal protein binding; GO:0016462 pyrophosphatase activity; GO:0003824 catalytic activity; GO:0032553 ribonucl…	K10395			IPR027417; IPR001752;	P-loop containing nucleoside triphosphate hydrolase; Kinesin motor domain;
D0NF51	Uncharacterized protein OS=Phytophthora infestans (strain T30-4) OX=403677 GN=PITG_10363	2.655	Up	0.00698	PITG_10363	26.272		0.595	0.507		1.435	1.491	nucleus
D0N801	Uncharacterized protein OS=Phytophthora infestans (strain T30-4) OX=403677 GN=PITG_06741	1.476	Up	0.00182	PITG_06741	274.28	0.839	0.827	0.779	1.102	1.209	1.299	extracellular
D0NTB0	Uncharacterized protein OS=Phytophthora infestans (strain T30-4) OX=403677 GN=PITG_16176	1.204	Up	0.00932	PITG_16176	35.665	0.835	0.916	0.858	1.01	1.024	1.106	extracellular	GO:0006508 proteolysis; GO:0008152 metabolic process; GO:0043170 macromolecule metabolic process; GO:0019538 protein metabolic process; GO:0044238 primary metabolic process; GO:0071704 organic substance metabolic process;	GO:0005576 extracellular region;	GO:0005515 protein binding; GO:0005488 binding;				IPR000177; IPR003609;	Apple domain; PAN/Apple domain;
D0MQ80	"Adenine phosphoribosyltransferase, putative OS=Phytophthora infestans (strain T30-4) OX=403677 GN=PITG_00211"	1.3	Up	0.00622	PITG_00211	20.44	0.875	0.881	0.853	1.025	1.169	1.198	cytoplasm	GO:0046148 pigment biosynthetic process; GO:0046083 adenine metabolic process; GO:0009116 nucleoside metabolic process; GO:0006725 cellular aromatic compound metabolic process; GO:0044699 single-organism process; GO:0009058 biosynthetic process; GO:0046084 adenine biosynthetic process; GO:1901566 organonitrogen compound biosynthetic process; GO:0044237 cellular metabolic process; GO:0043096 purin…	GO:0044424 intracellular part; GO:0005623 cell; GO:0044464 cell part; GO:0005622 intracellular; GO:0005737 cytoplasm;	GO:0003999 adenine phosphoribosyltransferase activity; GO:0016763 transferase activity, transferring pentosyl groups; GO:0016757 transferase activity, transferring glycosyl groups; GO:0003824 catalytic activity; GO:0016740 transferase activity;	K00759	APRT; adenine phosphoribosyltransferase [EC:2.4.2.7]	pif00230 Purine metabolism - Phytophthora infestans; pif01100 Metabolic pathways - Phytophthora infestans;	IPR000836; IPR029057;	Phosphoribosyltransferase domain; Phosphoribosyltransferase-like;
D0NJ33	NPL4-like protein OS=Phytophthora infestans (strain T30-4) OX=403677 GN=PITG_12120	1.355	Up	0.0454	PITG_12120	47.862	0.766	0.872	0.71	0.973	0.96	1.249	mitochondria			GO:0005515 protein binding; GO:0005488 binding;	K14015	NPLOC4; nuclear protein localization protein 4 homolog	pif04141 Protein processing in endoplasmic reticulum - Phytophthora infestans;	IPR024682; IPR029071; IPR000626; IPR007717;	Nuclear pore localisation protein Npl4, ubiquitin-like domain; Ubiquitin-related domain; Ubiquitin domain; Nuclear pore localisation protein NPL4, C-terminal;
D0MZA6	Adenylate kinase OS=Phytophthora infestans (strain T30-4) OX=403677 GN=PITG_03067	1.3	Up	0.000905	PITG_03067	25.074	0.964	1.004	0.936	1.276	1.293	1.205	mitochondria	GO:0008152 metabolic process; GO:0006725 cellular aromatic compound metabolic process; GO:0046483 heterocycle metabolic process; GO:0006139 nucleobase-containing compound metabolic process; GO:1901360 organic cyclic compound metabolic process; GO:0006807 nitrogen compound metabolic process; GO:0034641 cellular nitrogen compound metabolic process; GO:0044238 primary metabolic process; GO:0009987 c…		GO:0005524 ATP binding; GO:1901265 nucleoside phosphate binding; GO:0004017 adenylate kinase activity; GO:0019205 nucleobase-containing compound kinase activity; GO:0001882 nucleoside binding; GO:0043167 ion binding; GO:0000166 nucleotide binding; GO:0019201 nucleotide kinase activity; GO:0016776 phosphotransferase activity, phosphate group as acceptor; GO:0097159 organic cyclic compound binding;…	K00939	adk; adenylate kinase [EC:2.7.4.3]	pif01110 Biosynthesis of secondary metabolites - Phytophthora infestans; pif00730 Thiamine metabolism - Phytophthora infestans; pif00230 Purine metabolism - Phytophthora infestans; pif01130 Biosynthesis of antibiotics - Phytophthora infestans; pif01100 Metabolic pathways - Phytophthora infestans;	IPR007862; IPR027417;	Adenylate kinase, active site lid domain; P-loop containing nucleoside triphosphate hydrolase;
D0NBJ4	"Aspartyl protease family A01A, putative OS=Phytophthora infestans (strain T30-4) OX=403677 GN=PITG_09387"	1.215	Up	0.0175	PITG_09387	90.036	0.89	0.946	0.987	1.153	1.216	1.061	extracellular	GO:0042278 purine nucleoside metabolic process; GO:0009116 nucleoside metabolic process; GO:0046132 pyrimidine ribonucleoside biosynthetic process; GO:0006165 nucleoside diphosphate phosphorylation; GO:0009147 pyrimidine nucleoside triphosphate metabolic process; GO:0009117 nucleotide metabolic process; GO:0044699 single-organism process; GO:0046129 purine ribonucleoside biosynthetic process; GO:…		GO:0004175 endopeptidase activity; GO:0008233 peptidase activity; GO:0016301 kinase activity; GO:0003824 catalytic activity; GO:0004550 nucleoside diphosphate kinase activity; GO:0004190 aspartic-type endopeptidase activity; GO:0019205 nucleobase-containing compound kinase activity; GO:0070011 peptidase activity, acting on L-amino acid peptides; GO:0070001 aspartic-type peptidase activity; GO:001…	K01381			IPR033121; IPR021109;	Peptidase family A1 domain; Aspartic peptidase domain;
D0NST2	Heat shock protein 101 OS=Phytophthora infestans (strain T30-4) OX=403677 GN=PITG_16069	1.638	Up	0.000285	PITG_16069	100.59	0.557	0.586	0.594	0.883	0.964	0.999	nucleus	GO:0008152 metabolic process; GO:0019538 protein metabolic process; GO:0043170 macromolecule metabolic process; GO:0044238 primary metabolic process; GO:0071704 organic substance metabolic process;		GO:0005524 ATP binding; GO:1901265 nucleoside phosphate binding; GO:0001882 nucleoside binding; GO:0043167 ion binding; GO:0000166 nucleotide binding; GO:0097159 organic cyclic compound binding; GO:1901363 heterocyclic compound binding; GO:0032549 ribonucleoside binding; GO:0097367 carbohydrate derivative binding; GO:0032553 ribonucleotide binding; GO:0005488 binding; GO:0032550 purine ribonucleo…	K03695			IPR019489; IPR003593; IPR003959; IPR027417; IPR004176;	Clp ATPase, C-terminal; AAA+ ATPase domain; ATPase, AAA-type, core; P-loop containing nucleoside triphosphate hydrolase; Clp, N-terminal;
D0MZY4	"Integrator complex subunit, putative OS=Phytophthora infestans (strain T30-4) OX=403677 GN=PITG_03323"	1.551	Up	0.0243	PITG_03323	73.73	0.736	0.842		1.247	1.2		cytoplasm				K13148			IPR022712; IPR001279;	Beta-Casp domain; Metallo-beta-lactamase;
D0NS93	Uncharacterized protein OS=Phytophthora infestans (strain T30-4) OX=403677 GN=PITG_15657	1.207	Up	0.0175	PITG_15657	11.147	0.847	0.805	0.923	1.093	1.014	1.001	extracellular
D0NA98	"cGMP-dependent protein kinase, putative OS=Phytophthora infestans (strain T30-4) OX=403677 GN=PITG_08304"	1.262	Up	0.000135	PITG_08304	122.55	0.799	0.785	0.761	0.999	0.974	0.986	cytoplasm	GO:0016310 phosphorylation; GO:0044267 cellular protein metabolic process; GO:0044238 primary metabolic process; GO:0044237 cellular metabolic process; GO:0006796 phosphate-containing compound metabolic process; GO:0071704 organic substance metabolic process; GO:0008152 metabolic process; GO:0006468 protein phosphorylation; GO:0006793 phosphorus metabolic process; GO:0044260 cellular macromolecul…		GO:0005524 ATP binding; GO:1901265 nucleoside phosphate binding; GO:0016773 phosphotransferase activity, alcohol group as acceptor; GO:0001882 nucleoside binding; GO:0043167 ion binding; GO:0004672 protein kinase activity; GO:0000166 nucleotide binding; GO:0097159 organic cyclic compound binding; GO:1901363 heterocyclic compound binding; GO:0032549 ribonucleoside binding; GO:0097367 carbohydrate …	K07376			IPR000595; IPR000719; IPR018490; IPR001932; IPR014710; IPR011009;	Cyclic nucleotide-binding domain; Protein kinase domain; Cyclic nucleotide-binding-like; PPM-type phosphatase domain; RmlC-like jelly roll fold; Protein kinase-like domain;
D0NEY9	"Cellulose binding elicitor lectin (CBEL), putative OS=Phytophthora infestans (strain T30-4) OX=403677 GN=PITG_10284"	1.303	Up	0.000861	PITG_10284	41.694	0.794	0.747	0.777	1.004	1.049	0.967	extracellular	GO:0008152 metabolic process; GO:0006508 proteolysis; GO:0019538 protein metabolic process; GO:0043170 macromolecule metabolic process; GO:0044238 primary metabolic process; GO:0005975 carbohydrate metabolic process; GO:0071704 organic substance metabolic process;	GO:0005576 extracellular region;	GO:0030247 polysaccharide binding; GO:0003824 catalytic activity; GO:0005488 binding; GO:0016798 hydrolase activity, acting on glycosyl bonds; GO:0030246 carbohydrate binding; GO:0030248 cellulose binding; GO:0004553 hydrolase activity, hydrolyzing O-glycosyl compounds; GO:0016787 hydrolase activity; GO:0005515 protein binding; GO:0001871 pattern binding;				IPR003609; IPR000177; IPR000254;	PAN/Apple domain; Apple domain; Cellulose-binding domain, fungal;
D0NBC9	Uncharacterized protein OS=Phytophthora infestans (strain T30-4) OX=403677 GN=PITG_09297	1.528	Up	0.000239	PITG_09297	16.627	0.825	0.803	0.784	1.161	1.234	1.29	nucleus
D0NA71	Crinkler (CRN) family protein OS=Phytophthora infestans (strain T30-4) OX=403677 GN=PITG_22848	1.233	Up	4.26e-05	PITG_22848	42.644	0.78	0.763	0.783	0.956	0.944	0.969	cytoplasm
D0NCP9	"CUG-BP-and ETR-3-like factor, putative OS=Phytophthora infestans (strain T30-4) OX=403677 GN=PITG_09744"	1.26	Up	0.00126	PITG_09744	27.46	0.956	0.888	0.966	1.158	1.202	1.181	nucleus			GO:0097159 organic cyclic compound binding; GO:1901363 heterocyclic compound binding; GO:1901265 nucleoside phosphate binding; GO:0005488 binding; GO:0003676 nucleic acid binding; GO:0005515 protein binding; GO:0000166 nucleotide binding; GO:0036094 small molecule binding;	K13207			IPR000504; IPR001202; IPR012677;	RNA recognition motif domain; WW domain; Nucleotide-binding alpha-beta plait domain;
D0N2Y7	Sulfhydryl oxidase OS=Phytophthora infestans (strain T30-4) OX=403677 GN=PITG_05496	1.493	Up	0.00884	PITG_05496	18.959		0.783	0.73		1.113	1.146	cytoplasm	GO:0044699 single-organism process; GO:0008152 metabolic process; GO:0055114 oxidation-reduction process; GO:0044710 single-organism metabolic process;		GO:0016667 oxidoreductase activity, acting on a sulfur group of donors; GO:0003824 catalytic activity; GO:0016972 thiol oxidase activity; GO:0016670 oxidoreductase activity, acting on a sulfur group of donors, oxygen as acceptor; GO:0016491 oxidoreductase activity;	K17783			IPR017905;	ERV/ALR sulfhydryl oxidase domain;
D0N4G3	Uncharacterized protein OS=Phytophthora infestans (strain T30-4) OX=403677 GN=PITG_06261	1.25	Up	0.000781	PITG_06261	26.539	0.842	0.798	0.838	1.012	1.017	1.068	extracellular
D0NLW2	Uncharacterized protein OS=Phytophthora infestans (strain T30-4) OX=403677 GN=PITG_13396	1.228	Up	0.000442	PITG_13396	14.467	0.785	0.762	0.811	0.975	0.952	0.968	cytoplasm			GO:0008289 lipid binding; GO:0043168 anion binding; GO:0005488 binding; GO:0035091 phosphatidylinositol binding; GO:0005543 phospholipid binding; GO:0043167 ion binding;				IPR001683;	Phox homologous domain;
D0NLT9	Uncharacterized protein OS=Phytophthora infestans (strain T30-4) OX=403677 GN=PITG_13373	1.32	Up	1.69e-06	PITG_13373	32.079	0.777	0.767	0.78	1.023	1.032	1.012	cytoplasm			GO:0008289 lipid binding; GO:0043168 anion binding; GO:0005488 binding; GO:0035091 phosphatidylinositol binding; GO:0005543 phospholipid binding; GO:0043167 ion binding;				IPR001683;	Phox homologous domain;
D0NNB1	"N-acetyltransferase, putative OS=Phytophthora infestans (strain T30-4) OX=403677 GN=PITG_14006"	1.461	Up	0.00196	PITG_14006	19.005	0.751	0.789	0.742	1.012	1.196	1.125	cytoplasm,nucleus			GO:0016746 transferase activity, transferring acyl groups; GO:0008080 N-acetyltransferase activity; GO:0003824 catalytic activity; GO:0016740 transferase activity; GO:0016747 transferase activity, transferring acyl groups other than amino-acyl groups; GO:0016407 acetyltransferase activity; GO:0016410 N-acyltransferase activity;				IPR000182; IPR016181;	GNAT domain; Acyl-CoA N-acyltransferase;
D0MW81	Uncharacterized protein OS=Phytophthora infestans (strain T30-4) OX=403677 GN=PITG_02399	1.326	Up	0.000501	PITG_02399	20.715	0.912	0.908	0.855	1.22	1.147	1.18	extracellular
D0N7W0	Folate gamma-glutamyl hydrolase OS=Phytophthora infestans (strain T30-4) OX=403677 GN=PITG_07349	1.206	Up	0.000218	PITG_07349	35.882	0.859	0.876	0.872	1.037	1.076	1.031	extracellular	GO:0009064 glutamine family amino acid metabolic process; GO:0044281 small molecule metabolic process; GO:0044763 single-organism cellular process; GO:0006541 glutamine metabolic process; GO:0006807 nitrogen compound metabolic process; GO:0044699 single-organism process; GO:0044238 primary metabolic process; GO:1901605 alpha-amino acid metabolic process; GO:0044237 cellular metabolic process; GO:…		GO:0070011 peptidase activity, acting on L-amino acid peptides; GO:0008233 peptidase activity; GO:0008238 exopeptidase activity; GO:0016787 hydrolase activity; GO:0003824 catalytic activity; GO:0008242 omega peptidase activity;	K01307	GGH; gamma-glutamyl hydrolase [EC:3.4.19.9]	pif00790 Folate biosynthesis - Phytophthora infestans;	IPR029062;	Class I glutamine amidotransferase-like;
D0N480	Uncharacterized protein OS=Phytophthora infestans (strain T30-4) OX=403677 GN=PITG_05383	1.278	Up	0.0123	PITG_05383	18.017	0.935	0.888	0.925	1.065	1.165	1.283	cytoplasm							IPR002744;	Domain of unknown function DUF59;
D0N7Q1	Uncharacterized protein OS=Phytophthora infestans (strain T30-4) OX=403677 GN=PITG_07285	1.439	Up	0.000138	PITG_07285	34.472	0.733	0.756	0.75	1.067	1.121	1.034	cytoplasm			GO:0005515 protein binding; GO:0005488 binding;				IPR000270; IPR003892;	PB1 domain; Ubiquitin system component Cue;
D0P490	"Adenylate kinase, putative OS=Phytophthora infestans (strain T30-4) OX=403677 GN=PITG_21579"	1.213	Up	0.0456	PITG_21579	25.118	0.956	0.898	0.955	1.083	1.28	1.044	mitochondria	GO:0008152 metabolic process; GO:0006725 cellular aromatic compound metabolic process; GO:0046483 heterocycle metabolic process; GO:0006139 nucleobase-containing compound metabolic process; GO:1901360 organic cyclic compound metabolic process; GO:0006807 nitrogen compound metabolic process; GO:0034641 cellular nitrogen compound metabolic process; GO:0044238 primary metabolic process; GO:0009987 c…		GO:0005524 ATP binding; GO:1901265 nucleoside phosphate binding; GO:0004017 adenylate kinase activity; GO:0019205 nucleobase-containing compound kinase activity; GO:0001882 nucleoside binding; GO:0043167 ion binding; GO:0000166 nucleotide binding; GO:0019201 nucleotide kinase activity; GO:0016776 phosphotransferase activity, phosphate group as acceptor; GO:0097159 organic cyclic compound binding;…	K00939	adk; adenylate kinase [EC:2.7.4.3]	pif01110 Biosynthesis of secondary metabolites - Phytophthora infestans; pif00730 Thiamine metabolism - Phytophthora infestans; pif00230 Purine metabolism - Phytophthora infestans; pif01130 Biosynthesis of antibiotics - Phytophthora infestans; pif01100 Metabolic pathways - Phytophthora infestans;	IPR007862; IPR027417;	Adenylate kinase, active site lid domain; P-loop containing nucleoside triphosphate hydrolase;
D0N841	Glucanase OS=Phytophthora infestans (strain T30-4) OX=403677 GN=PITG_06788	1.372	Up	0.000245	PITG_06788	56.195	0.856	0.867	0.828	1.208	1.121	1.171	extracellular	GO:0008152 metabolic process; GO:0005975 carbohydrate metabolic process; GO:0044238 primary metabolic process; GO:0071704 organic substance metabolic process;		GO:0004553 hydrolase activity, hydrolyzing O-glycosyl compounds; GO:0016787 hydrolase activity; GO:0003824 catalytic activity; GO:0016798 hydrolase activity, acting on glycosyl bonds;	K01225	CBH1; cellulose 1,4-beta-cellobiosidase [EC:3.2.1.91]	pif00500 Starch and sucrose metabolism - Phytophthora infestans; pif01100 Metabolic pathways - Phytophthora infestans;	IPR013320;	Concanavalin A-like lectin/glucanase domain;
D0MZT3	Uncharacterized protein OS=Phytophthora infestans (strain T30-4) OX=403677 GN=PITG_03270	1.204	Up	0.0287	PITG_03270	44.82	0.839	0.854		0.988	1.051		mitochondria			GO:0005524 ATP binding; GO:1901265 nucleoside phosphate binding; GO:0001882 nucleoside binding; GO:0043167 ion binding; GO:0000166 nucleotide binding; GO:0016776 phosphotransferase activity, phosphate group as acceptor; GO:0097159 organic cyclic compound binding; GO:1901363 heterocyclic compound binding; GO:0032549 ribonucleoside binding; GO:0097367 carbohydrate derivative binding; GO:0016301 kin…	K00938	E2.7.4.2; phosphomevalonate kinase [EC:2.7.4.2]	pif01110 Biosynthesis of secondary metabolites - Phytophthora infestans; pif00900 Terpenoid backbone biosynthesis - Phytophthora infestans; pif01130 Biosynthesis of antibiotics - Phytophthora infestans; pif01100 Metabolic pathways - Phytophthora infestans;	IPR020568; IPR006204; IPR014721;	Ribosomal protein S5 domain 2-type fold; GHMP kinase N-terminal domain; Ribosomal protein S5 domain 2-type fold, subgroup;
D0MY49	"Cellulose binding elicitor lectin (CBEL), putative OS=Phytophthora infestans (strain T30-4) OX=403677 GN=PITG_03639"	1.553	Up	1.73e-05	PITG_03639	27.124	0.754	0.727	0.719	1.159	1.138	1.12	extracellular	GO:0008152 metabolic process; GO:0006508 proteolysis; GO:0019538 protein metabolic process; GO:0043170 macromolecule metabolic process; GO:0044238 primary metabolic process; GO:0005975 carbohydrate metabolic process; GO:0071704 organic substance metabolic process;	GO:0005576 extracellular region;	GO:0030247 polysaccharide binding; GO:0003824 catalytic activity; GO:0005488 binding; GO:0016798 hydrolase activity, acting on glycosyl bonds; GO:0030246 carbohydrate binding; GO:0030248 cellulose binding; GO:0004553 hydrolase activity, hydrolyzing O-glycosyl compounds; GO:0016787 hydrolase activity; GO:0005515 protein binding; GO:0001871 pattern binding;				IPR000177; IPR003609; IPR000254;	Apple domain; PAN/Apple domain; Cellulose-binding domain, fungal;
D0NLA0	N-carbamoylputrescine amidase OS=Phytophthora infestans (strain T30-4) OX=403677 GN=PITG_12837	1.282	Up	0.000342	PITG_12837	35.197	0.919	0.883	0.868	1.11	1.161	1.153	mitochondria	GO:0006807 nitrogen compound metabolic process; GO:0008152 metabolic process;		GO:0016787 hydrolase activity; GO:0003824 catalytic activity; GO:0016810 hydrolase activity, acting on carbon-nitrogen (but not peptide) bonds;				IPR003010;	Carbon-nitrogen hydrolase;
D0MR22	"Ubiquitin-conjugating enzyme E2, putative OS=Phytophthora infestans (strain T30-4) OX=403677 GN=PITG_00537"	1.419	Up	0.00208	PITG_00537	19.535		0.881	0.856		1.224	1.241	nucleus				K10576	UBE2H; ubiquitin-conjugating enzyme E2 H [EC:2.3.2.23]	pif04120 Ubiquitin mediated proteolysis - Phytophthora infestans;	IPR016135; IPR000608;	Ubiquitin-conjugating enzyme/RWD-like; Ubiquitin-conjugating enzyme E2;
D0NBD7	Uncharacterized protein OS=Phytophthora infestans (strain T30-4) OX=403677 GN=PITG_09306	1.256	Up	0.000537	PITG_09306	35.006	0.897	0.867	0.857	1.09	1.068	1.135	extracellular			GO:0005515 protein binding; GO:0005488 binding;				IPR013111; IPR000742;	EGF-like domain, extracellular; EGF-like domain;
D0NDE6	ADP-ribosylation factor family OS=Phytophthora infestans (strain T30-4) OX=403677 GN=PITG_08880	1.285	Up	0.00504	PITG_08880	20.653	0.911	0.892	0.948	1.273	1.154	1.109	cytoplasm	GO:0050794 regulation of cellular process; GO:0044700 single organism signaling; GO:0051716 cellular response to stimulus; GO:0007165 signal transduction; GO:0050789 regulation of biological process; GO:0007154 cell communication; GO:0035556 intracellular signal transduction; GO:0044699 single-organism process; GO:0007264 small GTPase mediated signal transduction; GO:0023052 signaling; GO:0050896…	GO:0005623 cell; GO:0005622 intracellular; GO:0044464 cell part;	GO:1901265 nucleoside phosphate binding; GO:0001882 nucleoside binding; GO:0043167 ion binding; GO:0000166 nucleotide binding; GO:0097159 organic cyclic compound binding; GO:1901363 heterocyclic compound binding; GO:0032549 ribonucleoside binding; GO:0097367 carbohydrate derivative binding; GO:0032553 ribonucleotide binding; GO:0005488 binding; GO:0032550 purine ribonucleoside binding; GO:0043168…	K07944			IPR005225; IPR027417;	Small GTP-binding protein domain; P-loop containing nucleoside triphosphate hydrolase;
D0NF99	Uncharacterized protein OS=Phytophthora infestans (strain T30-4) OX=403677 GN=PITG_10417	1.338	Up	0.000516	PITG_10417	14.875	0.85	0.846	0.865	1.099	1.123	1.204	cytoplasm,nucleus
D0NVU9	Uncharacterized protein OS=Phytophthora infestans (strain T30-4) OX=403677 GN=PITG_17346	1.215	Up	0.0259	PITG_17346	34.809	0.909	0.913	1.003	1.141	1.149	1.143	mitochondria	GO:0044699 single-organism process; GO:0008152 metabolic process; GO:0055114 oxidation-reduction process; GO:0044710 single-organism metabolic process;		GO:0003824 catalytic activity; GO:0016491 oxidoreductase activity;	K18208			IPR023753;	FAD/NAD(P)-binding domain;
D0NVB5	"Avr1 secreted RxLR effector peptide protein, putative OS=Phytophthora infestans (strain T30-4) OX=403677 GN=PITG_16663"	1.412	Up	0.0313	PITG_16663	23.42	0.762	0.903	0.811	0.981	1.168	1.347	extracellular
D0NZI5	Uncharacterized protein OS=Phytophthora infestans (strain T30-4) OX=403677 GN=PITG_19176	1.225	Up	0.0117	PITG_19176	11.379	0.905	0.969	0.87	1.097	1.069	1.195	cytoplasm
D0N5N2	Uncharacterized protein OS=Phytophthora infestans (strain T30-4) OX=403677 GN=PITG_05772	1.241	Up	0.0398	PITG_05772	48.668		0.827	0.867		1.012	1.091	nucleus
