# Supplementary material for: Ethylicin Prevents Potato Late Blight by Disrupting Protein Biosynthesis of Phytophthora infestans
Source: Pathogens. 2020 Apr 19;9(4):299. doi: 10.3390/pathogens9040299 (PMC7238019; doi:10.3390/pathogens9040299)
Supplement: Supplementary file 1 [file pathogens-09-00299-s001.zip › supplement Figures and Tables/Table S5.xlsx]

## Sheet: Table S5A
Child GO terms in 3 GO term level 1 in ethylicin-treated sample
GO Terms Level 1	GO Terms Description	GO Terms Level	GO Terms ID	Mapping	Background	All Mapping	All Background	Fold Enrichment	Fisher' exact test P value	-log10(p value)	Related Protein
Cellular Component	ribosome	8	GO:0005840	22	92	77	813	2.52	8.95515e-06	5.05	D0MUS0 D0NKZ4 D0MWP5 D0NQP0 D0P2D2 D0NIF6 D0NLT7 D0NH95 D0MS26 D0NDA7 D0NHB6 D0NMJ5 D0MZV7 D0N851 D0MZN9 D0NP68 D0N827 D0NR65 D0N258 D0MZQ3 D0N578 D0MU72
	cytoplasmic part	7	GO:0044444	35	223	77	813	1.66	0.000277475	3.56	D0P2D2 D0MTV7 D0N9Q7 D0NH95 D0NDA7 D0NMJ5 D0MZV7 D0MZN9 D0NR65 D0MZQ3 D0MTK6 D0NSI7 D0NN32 D0MUS0 D0NSS9 D0NKZ4 D0NIF6 D0NQP0 D0MWP5 D0NWG4 D0NSH0 D0NLT7 D0MS26 D0NHB6 D0NU46 D0NP68 D0N851 D0MSI9 D0N827 D0MRM9 D0N258 D0N578 D0N283 D0MU72 D0P1G8
	ribonucleoprotein complex	3	GO:1990904	22	115	77	813	2.02	0.000386807	3.41	D0MUS0 D0NKZ4 D0MWP5 D0NQP0 D0P2D2 D0NIF6 D0NLT7 D0NH95 D0MS26 D0NDA7 D0NHB6 D0NMJ5 D0MZV7 D0N851 D0MZN9 D0NP68 D0N827 D0NR65 D0N258 D0MZQ3 D0N578 D0MU72
	intracellular ribonucleoprotein complex	6	GO:0030529	22	115	77	813	2.02	0.000386807	3.41	D0MUS0 D0NKZ4 D0MWP5 D0NQP0 D0P2D2 D0NIF6 D0NLT7 D0NH95 D0MS26 D0NDA7 D0NHB6 D0NMJ5 D0MZV7 D0N851 D0MZN9 D0NP68 D0N827 D0NR65 D0N258 D0MZQ3 D0N578 D0MU72
	non-membrane-bounded organelle	3	GO:0043228	24	153	77	813	1.66	0.00426219	2.37	D0MUS0 D0NKZ4 D0MWP5 D0NQP0 D0P2D2 D0NIF6 D0NLT7 D0NH95 D0MS26 D0NDA7 D0NHB6 D0MXW5 D0MYS3 D0NMJ5 D0MZV7 D0N851 D0NP68 D0MZN9 D0N827 D0NR65 D0MZQ3 D0N258 D0N578 D0MU72
	intracellular non-membrane-bounded organelle	7	GO:0043232	24	153	77	813	1.66	0.00426219	2.37	D0MUS0 D0NKZ4 D0MWP5 D0NQP0 D0P2D2 D0NIF6 D0NLT7 D0NH95 D0MS26 D0NDA7 D0NHB6 D0MXW5 D0MYS3 D0NMJ5 D0MZV7 D0N851 D0NP68 D0MZN9 D0N827 D0NR65 D0MZQ3 D0N258 D0N578 D0MU72
	signal peptidase complex	11	GO:0005787	2	2	77	813	10.56	0.00886457	2.05	D0N9Q7 D0MTK6
	endoplasmic reticulum membrane	10	GO:0005789	4	12	77	813	3.52	0.0204631	1.69	D0N9Q7 D0MTK6 D0NU46 D0P1G8
Molecular Function	structural constituent of ribosome	3	GO:0003735	22	93	159	2729	4.06	5.66451e-09	8.25	D0MUS0 D0NKZ4 D0MWP5 D0NQP0 D0P2D2 D0NIF6 D0NLT7 D0NH95 D0MS26 D0NDA7 D0NHB6 D0NMJ5 D0MZV7 D0N851 D0MZN9 D0NP68 D0N827 D0NR65 D0N258 D0MZQ3 D0N578 D0MU72
	structural molecule activity	2	GO:0005198	22	108	159	2729	3.5	1.06649e-07	6.97	D0MUS0 D0NKZ4 D0MWP5 D0NQP0 D0P2D2 D0NIF6 D0NLT7 D0NH95 D0MS26 D0NDA7 D0NHB6 D0NMJ5 D0MZV7 D0N851 D0MZN9 D0NP68 D0N827 D0NR65 D0N258 D0MZQ3 D0N578 D0MU72
	polysaccharide binding	4	GO:0030247	3	5	159	2729	10.3	0.00177979	2.75	D0NEY9 D0MY49 D0NBJ6
	pattern binding	3	GO:0001871	3	5	159	2729	10.3	0.00177979	2.75	D0NEY9 D0MY49 D0NBJ6
	hydrogen-translocating pyrophosphatase activity	7	GO:0009678	2	2	159	2729	17.16	0.00337448	2.47	D0N394 D0N7Z1
	cellulose binding	5	GO:0030248	2	2	159	2729	17.16	0.00337448	2.47	D0NEY9 D0MY49
	hydrolase activity, acting on glycosyl bonds	4	GO:0016798	7	47	159	2729	2.56	0.0174532	1.76	D0NKC8 D0NEY9 D0MTD1 D0MY49 D0N841 D0MZZ6 D0N990
	adenylate kinase activity	8	GO:0004017	2	4	159	2729	8.58	0.018726	1.73	D0P490 D0MZA6
Biological Process	peptide metabolic process	6	GO:0006518	24	158	123	1876	2.32	4.39162e-05	4.36	D0MUS0 D0NKZ4 D0MWP5 D0NQP0 D0P2D2 D0NIF6 D0N9Q7 D0NLT7 D0NH95 D0MS26 D0NDA7 D0NHB6 D0NMJ5 D0MZV7 D0N851 D0NP68 D0MZN9 D0N827 D0NR65 D0MZQ3 D0N258 D0N578 D0MTK6 D0MU72
	peptide biosynthetic process	7	GO:0043043	22	153	123	1876	2.19	0.000224854	3.65	D0MUS0 D0NKZ4 D0MWP5 D0NQP0 D0P2D2 D0NIF6 D0NLT7 D0NH95 D0MS26 D0NDA7 D0NHB6 D0NMJ5 D0MZV7 D0N851 D0MZN9 D0NP68 D0N827 D0NR65 D0N258 D0MZQ3 D0N578 D0MU72
	amide biosynthetic process	6	GO:0043604	22	166	123	1876	2.02	0.000740567	3.13	D0MUS0 D0NKZ4 D0MWP5 D0NQP0 D0P2D2 D0NIF6 D0NLT7 D0NH95 D0MS26 D0NDA7 D0NHB6 D0NMJ5 D0MZV7 D0N851 D0MZN9 D0NP68 D0N827 D0NR65 D0N258 D0MZQ3 D0N578 D0MU72
	cellular macromolecule biosynthetic process	6	GO:0034645	27	236	123	1876	1.74	0.00184988	2.73	D0MUS0 D0NKZ4 D0MWP5 D0NQP0 D0P2D2 D0NIF6 D0MRA6 D0NWG4 D0NLT7 D0NH95 D0MS26 D0NDA7 D0NHB6 D0NMJ5 D0MZV7 D0NU46 D0N851 D0NP68 D0NUQ5 D0MZN9 D0N827 D0NR65 D0MZQ3 D0N258 D0N578 D0MZZ6 D0MU72
	glucan metabolic process	6	GO:0044042	3	8	123	1876	5.72	0.012077	1.92	D0NKC8 D0NWG4 D0MZZ6
	cellular polysaccharide metabolic process	6	GO:0044264	3	8	123	1876	5.72	0.012077	1.92	D0NKC8 D0NWG4 D0MZZ6
	cellular glucan metabolic process	7	GO:0006073	3	8	123	1876	5.72	0.012077	1.92	D0NKC8 D0NWG4 D0MZZ6
	protein processing	7	GO:0016485	2	4	123	1876	7.63	0.0234459	1.63	D0N9Q7 D0MTK6
	protein maturation	6	GO:0051604	2	4	123	1876	7.63	0.0234459	1.63	D0N9Q7 D0MTK6
	cellular carbohydrate biosynthetic process	7	GO:0034637	3	13	123	1876	3.52	0.0484805	1.31	D0NWG4 D0MZZ6 D0NBJ6

## Sheet: Table S5B Cellular Component
Child GO terms in the GO term level 1 of cellular component
ribosome
GO Terms Level 1	GO Terms ID	GO Terms Level	GO Terms Description	Fisher's exact test P value	Protein accession	Protein description	E/DMSO Ratio	Regulated Type	P value	Gene name	MW [kDa]	DMSO3	DMSO2	DMSO1	E3	E2	E1
Cellular Component	GO:0005840	8	ribosome	8.95515e-06	D0MUS0	40S ribosomal protein S8 OS=Phytophthora infestans (strain T30-4) OX=403677 GN=PITG_02053	0.73	Down	0.00026	PITG_02053	24.438	1.239	1.217	1.295	0.918	0.938	0.882
Cellular Component	GO:0005840	8	ribosome	8.95515e-06	D0NKZ4	30S ribosomal protein S9 OS=Phytophthora infestans (strain T30-4) OX=403677 GN=PITG_12697	0.727	Down	0.0003	PITG_12697	36.673	1.355	1.372	1.353	1.006	0.938	1.024
Cellular Component	GO:0005840	8	ribosome	8.95515e-06	D0MWP5	Ribosomal protein L15 OS=Phytophthora infestans (strain T30-4) OX=403677 GN=PITG_02578	0.758	Down	0.000338	PITG_02578	24.475	1.249	1.262	1.239	0.906	0.956	0.982
Cellular Component	GO:0005840	8	ribosome	8.95515e-06	D0NQP0	"39S ribosomal protein L24, mitochondrial, putative OS=Phytophthora infestans (strain T30-4) OX=403677 GN=PITG_14608"	0.669	Down	0.0038	PITG_14608	18.667	1.453	1.193	1.281	0.819	0.902	0.905
Cellular Component	GO:0005840	8	ribosome	8.95515e-06	D0P2D2	40S ribosomal protein S13 OS=Phytophthora infestans (strain T30-4) OX=403677 GN=PITG_20264	0.813	Down	0.000182	PITG_20264	17.261	1.113	1.165	1.152	0.926	0.919	0.942
Cellular Component	GO:0005840	8	ribosome	8.95515e-06	D0NIF6	50S ribosomal protein L3-2 OS=Phytophthora infestans (strain T30-4) OX=403677 GN=PITG_11734	0.822	Down	0.0113	PITG_11734	30.676	1.316	1.288	1.341	1	1.16	1.084
Cellular Component	GO:0005840	8	ribosome	8.95515e-06	D0NLT7	"60S ribosomal protein L31, putative OS=Phytophthora infestans (strain T30-4) OX=403677 GN=PITG_13371"	0.767	Down	0.00228	PITG_13371	14.07	1.291	1.183	1.158	0.896	0.933	0.956
Cellular Component	GO:0005840	8	ribosome	8.95515e-06	D0NH95	60S ribosomal protein L32-1 OS=Phytophthora infestans (strain T30-4) OX=403677 GN=PITG_10863	0.825	Down	0.00104	PITG_10863	16.162	1.184	1.174	1.223	0.997	0.949	1.009
Cellular Component	GO:0005840	8	ribosome	8.95515e-06	D0MS26	60S ribosomal protein L21-1 OS=Phytophthora infestans (strain T30-4) OX=403677 GN=PITG_00941	0.724	Down	0.00146	PITG_00941	18.292	1.198	1.134	1.291	0.854	0.904	0.864
Cellular Component	GO:0005840	8	ribosome	8.95515e-06	D0NDA7	Ribosomal protein L37 OS=Phytophthora infestans (strain T30-4) OX=403677 GN=PITG_08834	0.765	Down	0.001	PITG_08834	10.541	1.347	1.298	1.307	0.964	0.995	1.064
Cellular Component	GO:0005840	8	ribosome	8.95515e-06	D0NHB6	40S ribosomal protein S11 OS=Phytophthora infestans (strain T30-4) OX=403677 GN=PITG_10887	0.791	Down	0.00178	PITG_10887	18.355	1.181	1.181	1.182	0.95	0.918	0.936
Cellular Component	GO:0005840	8	ribosome	8.95515e-06	D0NMJ5	40S ribosomal protein S26 OS=Phytophthora infestans (strain T30-4) OX=403677 GN=PITG_13681	0.804	Down	0.0131	PITG_13681	13.616	1.214	1.271	1.142	1.019	0.894	1.002
Cellular Component	GO:0005840	8	ribosome	8.95515e-06	D0MZV7	60S ribosomal protein L6 OS=Phytophthora infestans (strain T30-4) OX=403677 GN=PITG_03294	0.793	Down	7.59e-05	PITG_03294	24.253	1.229	1.225	1.191	0.97	0.974	0.945
Cellular Component	GO:0005840	8	ribosome	8.95515e-06	D0N851	Ribosomal protein L27 OS=Phytophthora infestans (strain T30-4) OX=403677 GN=PITG_06799	0.828	Down	0.000177	PITG_06799	16.432	1.263	1.208	1.252	1.027	1.022	1.033
Cellular Component	GO:0005840	8	ribosome	8.95515e-06	D0MZN9	40S ribosomal protein S18 OS=Phytophthora infestans (strain T30-4) OX=403677 GN=PITG_03221	0.776	Down	0.00456	PITG_03221	17.578	1.203	1.217	1.114	0.859	0.968	0.915
Cellular Component	GO:0005840	8	ribosome	8.95515e-06	D0NP68	40S ribosomal protein S7 OS=Phytophthora infestans (strain T30-4) OX=403677 GN=PITG_14850	0.829	Down	0.0029	PITG_14850	21.483	1.177	1.087	1.184	0.94	0.966	0.954
Cellular Component	GO:0005840	8	ribosome	8.95515e-06	D0N827	40S ribosomal protein S24 OS=Phytophthora infestans (strain T30-4) OX=403677 GN=PITG_06771	0.805	Down	0.000244	PITG_06771	15.669	1.417	1.379	1.336	1.102	1.118	1.108
Cellular Component	GO:0005840	8	ribosome	8.95515e-06	D0NR65	Ribosomal protein L34 OS=Phytophthora infestans (strain T30-4) OX=403677 GN=PITG_15407	0.796	Down	0.000778	PITG_15407	13.217	1.165	1.207	1.206	0.915	0.987	0.947
Cellular Component	GO:0005840	8	ribosome	8.95515e-06	D0N258	60S ribosomal protein L13 OS=Phytophthora infestans (strain T30-4) OX=403677 GN=PITG_04843	0.796	Down	0.00196	PITG_04843	23.044	1.291	1.229	1.17	1.001	0.982	0.955
Cellular Component	GO:0005840	8	ribosome	8.95515e-06	D0MZQ3	60S ribosomal protein L35a-4 OS=Phytophthora infestans (strain T30-4) OX=403677 GN=PITG_03235	0.732	Down	0.000404	PITG_03235	12.453	1.298	1.287	1.26	0.89	0.977	0.947
Cellular Component	GO:0005840	8	ribosome	8.95515e-06	D0N578	Uncharacterized protein OS=Phytophthora infestans (strain T30-4) OX=403677 GN=PITG_06596	0.757	Down	0.00376	PITG_06596	35.79	1.232	1.391	1.407	1.005	1.051	0.994
Cellular Component	GO:0005840	8	ribosome	8.95515e-06	D0MU72	"60S ribosomal protein L13, putative OS=Phytophthora infestans (strain T30-4) OX=403677 GN=PITG_01833"	0.817	Down	0.000216	PITG_01833	23.156	1.157	1.18	1.119	0.939	0.946	0.937
cytoplasmic part
GO Terms Level 1	GO Terms ID	GO Terms Level	GO Terms Description	Fisher's exact test P value	Protein accession	Protein description	Ratio	Regulated Type	P value	Gene name	MW [kDa]	DMSO3	DMSO2	DMSO1	E3	E2	E1
Cellular Component	GO:0044444	7	cytoplasmic part	0.000277475	D0P2D2	40S ribosomal protein S13 OS=Phytophthora infestans (strain T30-4) OX=403677 GN=PITG_20264	0.813	Down	0.000182	PITG_20264	17.261	1.113	1.165	1.152	0.926	0.919	0.942
Cellular Component	GO:0044444	7	cytoplasmic part	0.000277475	D0MTV7	Uncharacterized protein OS=Phytophthora infestans (strain T30-4) OX=403677 GN=PITG_01701	0.802	Down	0.00272	PITG_01701	7.0273	1.152	1.089	1.167	0.936	0.865	0.933
Cellular Component	GO:0044444	7	cytoplasmic part	0.000277475	D0N9Q7	"Signal peptidase complex subunit 3, putative OS=Phytophthora infestans (strain T30-4) OX=403677 GN=PITG_08206"	0.824	Down	0.00726	PITG_08206	49.686	1.17	1.127	1.051	0.945	0.881	0.934
Cellular Component	GO:0044444	7	cytoplasmic part	0.000277475	D0NH95	60S ribosomal protein L32-1 OS=Phytophthora infestans (strain T30-4) OX=403677 GN=PITG_10863	0.825	Down	0.00104	PITG_10863	16.162	1.184	1.174	1.223	0.997	0.949	1.009
Cellular Component	GO:0044444	7	cytoplasmic part	0.000277475	D0NDA7	Ribosomal protein L37 OS=Phytophthora infestans (strain T30-4) OX=403677 GN=PITG_08834	0.765	Down	0.001	PITG_08834	10.541	1.347	1.298	1.307	0.964	0.995	1.064
Cellular Component	GO:0044444	7	cytoplasmic part	0.000277475	D0NMJ5	40S ribosomal protein S26 OS=Phytophthora infestans (strain T30-4) OX=403677 GN=PITG_13681	0.804	Down	0.0131	PITG_13681	13.616	1.214	1.271	1.142	1.019	0.894	1.002
Cellular Component	GO:0044444	7	cytoplasmic part	0.000277475	D0MZV7	60S ribosomal protein L6 OS=Phytophthora infestans (strain T30-4) OX=403677 GN=PITG_03294	0.793	Down	7.59e-05	PITG_03294	24.253	1.229	1.225	1.191	0.97	0.974	0.945
Cellular Component	GO:0044444	7	cytoplasmic part	0.000277475	D0MZN9	40S ribosomal protein S18 OS=Phytophthora infestans (strain T30-4) OX=403677 GN=PITG_03221	0.776	Down	0.00456	PITG_03221	17.578	1.203	1.217	1.114	0.859	0.968	0.915
Cellular Component	GO:0044444	7	cytoplasmic part	0.000277475	D0NR65	Ribosomal protein L34 OS=Phytophthora infestans (strain T30-4) OX=403677 GN=PITG_15407	0.796	Down	0.000778	PITG_15407	13.217	1.165	1.207	1.206	0.915	0.987	0.947
Cellular Component	GO:0044444	7	cytoplasmic part	0.000277475	D0MZQ3	60S ribosomal protein L35a-4 OS=Phytophthora infestans (strain T30-4) OX=403677 GN=PITG_03235	0.732	Down	0.000404	PITG_03235	12.453	1.298	1.287	1.26	0.89	0.977	0.947
Cellular Component	GO:0044444	7	cytoplasmic part	0.000277475	D0MTK6	Uncharacterized protein OS=Phytophthora infestans (strain T30-4) OX=403677 GN=PITG_01580	0.787	Down	0.00192	PITG_01580	10.681	1.19	1.167	1.097	0.928	0.923	0.866
Cellular Component	GO:0044444	7	cytoplasmic part	0.000277475	D0NSI7	Diphosphomevalonate decarboxylase OS=Phytophthora infestans (strain T30-4) OX=403677 GN=PITG_15778	0.813	Down	0.0117	PITG_15778	45.899	1.232	1.077	1.238	0.943	0.97	0.971
Cellular Component	GO:0044444	7	cytoplasmic part	0.000277475	D0NN32	Uncharacterized protein OS=Phytophthora infestans (strain T30-4) OX=403677 GN=PITG_13912	0.814	Down	0.000756	PITG_13912	7.0292	1.235	1.201	1.266	1.006	0.976	1.032
Cellular Component	GO:0044444	7	cytoplasmic part	0.000277475	D0MUS0	40S ribosomal protein S8 OS=Phytophthora infestans (strain T30-4) OX=403677 GN=PITG_02053	0.73	Down	0.00026	PITG_02053	24.438	1.239	1.217	1.295	0.918	0.938	0.882
Cellular Component	GO:0044444	7	cytoplasmic part	0.000277475	D0NSS9	Uncharacterized protein OS=Phytophthora infestans (strain T30-4) OX=403677 GN=PITG_16066	0.829	Down	7.51e-05	PITG_16066	15.806	1.152	1.127	1.144	0.931	0.96	0.948
Cellular Component	GO:0044444	7	cytoplasmic part	0.000277475	D0NKZ4	30S ribosomal protein S9 OS=Phytophthora infestans (strain T30-4) OX=403677 GN=PITG_12697	0.727	Down	0.0003	PITG_12697	36.673	1.355	1.372	1.353	1.006	0.938	1.024
Cellular Component	GO:0044444	7	cytoplasmic part	0.000277475	D0NIF6	50S ribosomal protein L3-2 OS=Phytophthora infestans (strain T30-4) OX=403677 GN=PITG_11734	0.822	Down	0.0113	PITG_11734	30.676	1.316	1.288	1.341	1	1.16	1.084
Cellular Component	GO:0044444	7	cytoplasmic part	0.000277475	D0NQP0	"39S ribosomal protein L24, mitochondrial, putative OS=Phytophthora infestans (strain T30-4) OX=403677 GN=PITG_14608"	0.669	Down	0.0038	PITG_14608	18.667	1.453	1.193	1.281	0.819	0.902	0.905
Cellular Component	GO:0044444	7	cytoplasmic part	0.000277475	D0MWP5	Ribosomal protein L15 OS=Phytophthora infestans (strain T30-4) OX=403677 GN=PITG_02578	0.758	Down	0.000338	PITG_02578	24.475	1.249	1.262	1.239	0.906	0.956	0.982
Cellular Component	GO:0044444	7	cytoplasmic part	0.000277475	D0NWG4	"Calcium/calmodulin-dependent protein kinase, putative OS=Phytophthora infestans (strain T30-4) OX=403677 GN=PITG_17512"	1.242	Up	0.00166	PITG_17512	42.983	0.767	0.811	0.779	1.014	0.979	0.935
Cellular Component	GO:0044444	7	cytoplasmic part	0.000277475	D0NSH0	AP-3 complex subunit beta OS=Phytophthora infestans (strain T30-4) OX=403677 GN=PITG_15755	0.794	Down	0.00802	PITG_15755	118.08	1.143	1.119	1.022	0.895	0.814	0.898
Cellular Component	GO:0044444	7	cytoplasmic part	0.000277475	D0NLT7	"60S ribosomal protein L31, putative OS=Phytophthora infestans (strain T30-4) OX=403677 GN=PITG_13371"	0.767	Down	0.00228	PITG_13371	14.07	1.291	1.183	1.158	0.896	0.933	0.956
Cellular Component	GO:0044444	7	cytoplasmic part	0.000277475	D0MS26	60S ribosomal protein L21-1 OS=Phytophthora infestans (strain T30-4) OX=403677 GN=PITG_00941	0.724	Down	0.00146	PITG_00941	18.292	1.198	1.134	1.291	0.854	0.904	0.864
Cellular Component	GO:0044444	7	cytoplasmic part	0.000277475	D0NHB6	40S ribosomal protein S11 OS=Phytophthora infestans (strain T30-4) OX=403677 GN=PITG_10887	0.791	Down	0.00178	PITG_10887	18.355	1.181	1.181	1.182	0.95	0.918	0.936
Cellular Component	GO:0044444	7	cytoplasmic part	0.000277475	D0NU46	Uncharacterized protein OS=Phytophthora infestans (strain T30-4) OX=403677 GN=PITG_16366	0.784	Down	0.000544	PITG_16366	42.667	1.16	1.196	1.177	0.923	0.888	0.96
Cellular Component	GO:0044444	7	cytoplasmic part	0.000277475	D0NP68	40S ribosomal protein S7 OS=Phytophthora infestans (strain T30-4) OX=403677 GN=PITG_14850	0.829	Down	0.0029	PITG_14850	21.483	1.177	1.087	1.184	0.94	0.966	0.954
Cellular Component	GO:0044444	7	cytoplasmic part	0.000277475	D0N851	Ribosomal protein L27 OS=Phytophthora infestans (strain T30-4) OX=403677 GN=PITG_06799	0.828	Down	0.000177	PITG_06799	16.432	1.263	1.208	1.252	1.027	1.022	1.033
Cellular Component	GO:0044444	7	cytoplasmic part	0.000277475	D0MSI9	Drug/Metabolite Transporter (DMT) Superfamily OS=Phytophthora infestans (strain T30-4) OX=403677 GN=PITG_01125	0.821	Down	0.0108	PITG_01125	52.097	1.036	1.068	1.044	0.902	0.894	0.789
Cellular Component	GO:0044444	7	cytoplasmic part	0.000277475	D0N827	40S ribosomal protein S24 OS=Phytophthora infestans (strain T30-4) OX=403677 GN=PITG_06771	0.805	Down	0.000244	PITG_06771	15.669	1.417	1.379	1.336	1.102	1.118	1.108
Cellular Component	GO:0044444	7	cytoplasmic part	0.000277475	D0MRM9	Uncharacterized protein OS=Phytophthora infestans (strain T30-4) OX=403677 GN=PITG_00763	0.806	Down	0.0316	PITG_00763	27.55	1.214	1.051	1.077	0.91	0.967	0.816
Cellular Component	GO:0044444	7	cytoplasmic part	0.000277475	D0N258	60S ribosomal protein L13 OS=Phytophthora infestans (strain T30-4) OX=403677 GN=PITG_04843	0.796	Down	0.00196	PITG_04843	23.044	1.291	1.229	1.17	1.001	0.982	0.955
Cellular Component	GO:0044444	7	cytoplasmic part	0.000277475	D0N578	Uncharacterized protein OS=Phytophthora infestans (strain T30-4) OX=403677 GN=PITG_06596	0.757	Down	0.00376	PITG_06596	35.79	1.232	1.391	1.407	1.005	1.051	0.994
Cellular Component	GO:0044444	7	cytoplasmic part	0.000277475	D0N283	"ADP/ATP translocase, putative OS=Phytophthora infestans (strain T30-4) OX=403677 GN=PITG_04868"	0.817	Down	7.88e-05	PITG_04868	33.81	1.131	1.112	1.123	0.901	0.936	0.913
Cellular Component	GO:0044444	7	cytoplasmic part	0.000277475	D0MU72	"60S ribosomal protein L13, putative OS=Phytophthora infestans (strain T30-4) OX=403677 GN=PITG_01833"	0.817	Down	0.000216	PITG_01833	23.156	1.157	1.18	1.119	0.939	0.946	0.937
Cellular Component	GO:0044444	7	cytoplasmic part	0.000277475	D0P1G8	ORM1-like protein OS=Phytophthora infestans (strain T30-4) OX=403677 GN=PITG_20192	0.69	Down	0.000382	PITG_20192	17.911	1.029	1.1	1.131	0.731	0.777	0.74
ribonucleoprotein complex
GO Terms Level 1	GO Terms ID	GO Terms Level	GO Terms Description	Fisher's exact test P value	Protein accession	Protein description	Ratio	Regulated Type	P value	Gene name	MW [kDa]	DMSO3	DMSO2	DMSO1	E3	E2	E1
Cellular Component	GO:1990904	3	ribonucleoprotein complex	0.000386807	D0MUS0	40S ribosomal protein S8 OS=Phytophthora infestans (strain T30-4) OX=403677 GN=PITG_02053	0.73	Down	0.00026	PITG_02053	24.438	1.239	1.217	1.295	0.918	0.938	0.882
Cellular Component	GO:1990904	3	ribonucleoprotein complex	0.000386807	D0NKZ4	30S ribosomal protein S9 OS=Phytophthora infestans (strain T30-4) OX=403677 GN=PITG_12697	0.727	Down	0.0003	PITG_12697	36.673	1.355	1.372	1.353	1.006	0.938	1.024
Cellular Component	GO:1990904	3	ribonucleoprotein complex	0.000386807	D0MWP5	Ribosomal protein L15 OS=Phytophthora infestans (strain T30-4) OX=403677 GN=PITG_02578	0.758	Down	0.000338	PITG_02578	24.475	1.249	1.262	1.239	0.906	0.956	0.982
Cellular Component	GO:1990904	3	ribonucleoprotein complex	0.000386807	D0NQP0	"39S ribosomal protein L24, mitochondrial, putative OS=Phytophthora infestans (strain T30-4) OX=403677 GN=PITG_14608"	0.669	Down	0.0038	PITG_14608	18.667	1.453	1.193	1.281	0.819	0.902	0.905
Cellular Component	GO:1990904	3	ribonucleoprotein complex	0.000386807	D0P2D2	40S ribosomal protein S13 OS=Phytophthora infestans (strain T30-4) OX=403677 GN=PITG_20264	0.813	Down	0.000182	PITG_20264	17.261	1.113	1.165	1.152	0.926	0.919	0.942
Cellular Component	GO:1990904	3	ribonucleoprotein complex	0.000386807	D0NIF6	50S ribosomal protein L3-2 OS=Phytophthora infestans (strain T30-4) OX=403677 GN=PITG_11734	0.822	Down	0.0113	PITG_11734	30.676	1.316	1.288	1.341	1	1.16	1.084
Cellular Component	GO:1990904	3	ribonucleoprotein complex	0.000386807	D0NLT7	"60S ribosomal protein L31, putative OS=Phytophthora infestans (strain T30-4) OX=403677 GN=PITG_13371"	0.767	Down	0.00228	PITG_13371	14.07	1.291	1.183	1.158	0.896	0.933	0.956
Cellular Component	GO:1990904	3	ribonucleoprotein complex	0.000386807	D0NH95	60S ribosomal protein L32-1 OS=Phytophthora infestans (strain T30-4) OX=403677 GN=PITG_10863	0.825	Down	0.00104	PITG_10863	16.162	1.184	1.174	1.223	0.997	0.949	1.009
Cellular Component	GO:1990904	3	ribonucleoprotein complex	0.000386807	D0MS26	60S ribosomal protein L21-1 OS=Phytophthora infestans (strain T30-4) OX=403677 GN=PITG_00941	0.724	Down	0.00146	PITG_00941	18.292	1.198	1.134	1.291	0.854	0.904	0.864
Cellular Component	GO:1990904	3	ribonucleoprotein complex	0.000386807	D0NDA7	Ribosomal protein L37 OS=Phytophthora infestans (strain T30-4) OX=403677 GN=PITG_08834	0.765	Down	0.001	PITG_08834	10.541	1.347	1.298	1.307	0.964	0.995	1.064
Cellular Component	GO:1990904	3	ribonucleoprotein complex	0.000386807	D0NHB6	40S ribosomal protein S11 OS=Phytophthora infestans (strain T30-4) OX=403677 GN=PITG_10887	0.791	Down	0.00178	PITG_10887	18.355	1.181	1.181	1.182	0.95	0.918	0.936
Cellular Component	GO:1990904	3	ribonucleoprotein complex	0.000386807	D0NMJ5	40S ribosomal protein S26 OS=Phytophthora infestans (strain T30-4) OX=403677 GN=PITG_13681	0.804	Down	0.0131	PITG_13681	13.616	1.214	1.271	1.142	1.019	0.894	1.002
Cellular Component	GO:1990904	3	ribonucleoprotein complex	0.000386807	D0MZV7	60S ribosomal protein L6 OS=Phytophthora infestans (strain T30-4) OX=403677 GN=PITG_03294	0.793	Down	7.59e-05	PITG_03294	24.253	1.229	1.225	1.191	0.97	0.974	0.945
Cellular Component	GO:1990904	3	ribonucleoprotein complex	0.000386807	D0N851	Ribosomal protein L27 OS=Phytophthora infestans (strain T30-4) OX=403677 GN=PITG_06799	0.828	Down	0.000177	PITG_06799	16.432	1.263	1.208	1.252	1.027	1.022	1.033
Cellular Component	GO:1990904	3	ribonucleoprotein complex	0.000386807	D0MZN9	40S ribosomal protein S18 OS=Phytophthora infestans (strain T30-4) OX=403677 GN=PITG_03221	0.776	Down	0.00456	PITG_03221	17.578	1.203	1.217	1.114	0.859	0.968	0.915
Cellular Component	GO:1990904	3	ribonucleoprotein complex	0.000386807	D0NP68	40S ribosomal protein S7 OS=Phytophthora infestans (strain T30-4) OX=403677 GN=PITG_14850	0.829	Down	0.0029	PITG_14850	21.483	1.177	1.087	1.184	0.94	0.966	0.954
Cellular Component	GO:1990904	3	ribonucleoprotein complex	0.000386807	D0N827	40S ribosomal protein S24 OS=Phytophthora infestans (strain T30-4) OX=403677 GN=PITG_06771	0.805	Down	0.000244	PITG_06771	15.669	1.417	1.379	1.336	1.102	1.118	1.108
Cellular Component	GO:1990904	3	ribonucleoprotein complex	0.000386807	D0NR65	Ribosomal protein L34 OS=Phytophthora infestans (strain T30-4) OX=403677 GN=PITG_15407	0.796	Down	0.000778	PITG_15407	13.217	1.165	1.207	1.206	0.915	0.987	0.947
Cellular Component	GO:1990904	3	ribonucleoprotein complex	0.000386807	D0N258	60S ribosomal protein L13 OS=Phytophthora infestans (strain T30-4) OX=403677 GN=PITG_04843	0.796	Down	0.00196	PITG_04843	23.044	1.291	1.229	1.17	1.001	0.982	0.955
Cellular Component	GO:1990904	3	ribonucleoprotein complex	0.000386807	D0MZQ3	60S ribosomal protein L35a-4 OS=Phytophthora infestans (strain T30-4) OX=403677 GN=PITG_03235	0.732	Down	0.000404	PITG_03235	12.453	1.298	1.287	1.26	0.89	0.977	0.947
Cellular Component	GO:1990904	3	ribonucleoprotein complex	0.000386807	D0N578	Uncharacterized protein OS=Phytophthora infestans (strain T30-4) OX=403677 GN=PITG_06596	0.757	Down	0.00376	PITG_06596	35.79	1.232	1.391	1.407	1.005	1.051	0.994
Cellular Component	GO:1990904	3	ribonucleoprotein complex	0.000386807	D0MU72	"60S ribosomal protein L13, putative OS=Phytophthora infestans (strain T30-4) OX=403677 GN=PITG_01833"	0.817	Down	0.000216	PITG_01833	23.156	1.157	1.18	1.119	0.939	0.946	0.937
intracellular ribonucleoprotein complex
GO Terms Level 1	GO Terms ID	GO Terms Level	GO Terms Description	Fisher's exact test P value	Protein accession	Protein description	Ratio	Regulated Type	P value	Gene name	MW [kDa]	DMSO3	DMSO2	DMSO1	E3	E2	E1
Cellular Component	GO:0030529	6	intracellular ribonucleoprotein complex	0.000386807	D0MUS0	40S ribosomal protein S8 OS=Phytophthora infestans (strain T30-4) OX=403677 GN=PITG_02053	0.73	Down	0.00026	PITG_02053	24.438	1.239	1.217	1.295	0.918	0.938	0.882
Cellular Component	GO:0030529	6	intracellular ribonucleoprotein complex	0.000386807	D0NKZ4	30S ribosomal protein S9 OS=Phytophthora infestans (strain T30-4) OX=403677 GN=PITG_12697	0.727	Down	0.0003	PITG_12697	36.673	1.355	1.372	1.353	1.006	0.938	1.024
Cellular Component	GO:0030529	6	intracellular ribonucleoprotein complex	0.000386807	D0MWP5	Ribosomal protein L15 OS=Phytophthora infestans (strain T30-4) OX=403677 GN=PITG_02578	0.758	Down	0.000338	PITG_02578	24.475	1.249	1.262	1.239	0.906	0.956	0.982
Cellular Component	GO:0030529	6	intracellular ribonucleoprotein complex	0.000386807	D0NQP0	"39S ribosomal protein L24, mitochondrial, putative OS=Phytophthora infestans (strain T30-4) OX=403677 GN=PITG_14608"	0.669	Down	0.0038	PITG_14608	18.667	1.453	1.193	1.281	0.819	0.902	0.905
Cellular Component	GO:0030529	6	intracellular ribonucleoprotein complex	0.000386807	D0P2D2	40S ribosomal protein S13 OS=Phytophthora infestans (strain T30-4) OX=403677 GN=PITG_20264	0.813	Down	0.000182	PITG_20264	17.261	1.113	1.165	1.152	0.926	0.919	0.942
Cellular Component	GO:0030529	6	intracellular ribonucleoprotein complex	0.000386807	D0NIF6	50S ribosomal protein L3-2 OS=Phytophthora infestans (strain T30-4) OX=403677 GN=PITG_11734	0.822	Down	0.0113	PITG_11734	30.676	1.316	1.288	1.341	1	1.16	1.084
Cellular Component	GO:0030529	6	intracellular ribonucleoprotein complex	0.000386807	D0NLT7	"60S ribosomal protein L31, putative OS=Phytophthora infestans (strain T30-4) OX=403677 GN=PITG_13371"	0.767	Down	0.00228	PITG_13371	14.07	1.291	1.183	1.158	0.896	0.933	0.956
Cellular Component	GO:0030529	6	intracellular ribonucleoprotein complex	0.000386807	D0NH95	60S ribosomal protein L32-1 OS=Phytophthora infestans (strain T30-4) OX=403677 GN=PITG_10863	0.825	Down	0.00104	PITG_10863	16.162	1.184	1.174	1.223	0.997	0.949	1.009
Cellular Component	GO:0030529	6	intracellular ribonucleoprotein complex	0.000386807	D0MS26	60S ribosomal protein L21-1 OS=Phytophthora infestans (strain T30-4) OX=403677 GN=PITG_00941	0.724	Down	0.00146	PITG_00941	18.292	1.198	1.134	1.291	0.854	0.904	0.864
Cellular Component	GO:0030529	6	intracellular ribonucleoprotein complex	0.000386807	D0NDA7	Ribosomal protein L37 OS=Phytophthora infestans (strain T30-4) OX=403677 GN=PITG_08834	0.765	Down	0.001	PITG_08834	10.541	1.347	1.298	1.307	0.964	0.995	1.064
Cellular Component	GO:0030529	6	intracellular ribonucleoprotein complex	0.000386807	D0NHB6	40S ribosomal protein S11 OS=Phytophthora infestans (strain T30-4) OX=403677 GN=PITG_10887	0.791	Down	0.00178	PITG_10887	18.355	1.181	1.181	1.182	0.95	0.918	0.936
Cellular Component	GO:0030529	6	intracellular ribonucleoprotein complex	0.000386807	D0NMJ5	40S ribosomal protein S26 OS=Phytophthora infestans (strain T30-4) OX=403677 GN=PITG_13681	0.804	Down	0.0131	PITG_13681	13.616	1.214	1.271	1.142	1.019	0.894	1.002
Cellular Component	GO:0030529	6	intracellular ribonucleoprotein complex	0.000386807	D0MZV7	60S ribosomal protein L6 OS=Phytophthora infestans (strain T30-4) OX=403677 GN=PITG_03294	0.793	Down	7.59e-05	PITG_03294	24.253	1.229	1.225	1.191	0.97	0.974	0.945
Cellular Component	GO:0030529	6	intracellular ribonucleoprotein complex	0.000386807	D0N851	Ribosomal protein L27 OS=Phytophthora infestans (strain T30-4) OX=403677 GN=PITG_06799	0.828	Down	0.000177	PITG_06799	16.432	1.263	1.208	1.252	1.027	1.022	1.033
Cellular Component	GO:0030529	6	intracellular ribonucleoprotein complex	0.000386807	D0MZN9	40S ribosomal protein S18 OS=Phytophthora infestans (strain T30-4) OX=403677 GN=PITG_03221	0.776	Down	0.00456	PITG_03221	17.578	1.203	1.217	1.114	0.859	0.968	0.915
Cellular Component	GO:0030529	6	intracellular ribonucleoprotein complex	0.000386807	D0NP68	40S ribosomal protein S7 OS=Phytophthora infestans (strain T30-4) OX=403677 GN=PITG_14850	0.829	Down	0.0029	PITG_14850	21.483	1.177	1.087	1.184	0.94	0.966	0.954
Cellular Component	GO:0030529	6	intracellular ribonucleoprotein complex	0.000386807	D0N827	40S ribosomal protein S24 OS=Phytophthora infestans (strain T30-4) OX=403677 GN=PITG_06771	0.805	Down	0.000244	PITG_06771	15.669	1.417	1.379	1.336	1.102	1.118	1.108
Cellular Component	GO:0030529	6	intracellular ribonucleoprotein complex	0.000386807	D0NR65	Ribosomal protein L34 OS=Phytophthora infestans (strain T30-4) OX=403677 GN=PITG_15407	0.796	Down	0.000778	PITG_15407	13.217	1.165	1.207	1.206	0.915	0.987	0.947
Cellular Component	GO:0030529	6	intracellular ribonucleoprotein complex	0.000386807	D0N258	60S ribosomal protein L13 OS=Phytophthora infestans (strain T30-4) OX=403677 GN=PITG_04843	0.796	Down	0.00196	PITG_04843	23.044	1.291	1.229	1.17	1.001	0.982	0.955
Cellular Component	GO:0030529	6	intracellular ribonucleoprotein complex	0.000386807	D0MZQ3	60S ribosomal protein L35a-4 OS=Phytophthora infestans (strain T30-4) OX=403677 GN=PITG_03235	0.732	Down	0.000404	PITG_03235	12.453	1.298	1.287	1.26	0.89	0.977	0.947
Cellular Component	GO:0030529	6	intracellular ribonucleoprotein complex	0.000386807	D0N578	Uncharacterized protein OS=Phytophthora infestans (strain T30-4) OX=403677 GN=PITG_06596	0.757	Down	0.00376	PITG_06596	35.79	1.232	1.391	1.407	1.005	1.051	0.994
Cellular Component	GO:0030529	6	intracellular ribonucleoprotein complex	0.000386807	D0MU72	"60S ribosomal protein L13, putative OS=Phytophthora infestans (strain T30-4) OX=403677 GN=PITG_01833"	0.817	Down	0.000216	PITG_01833	23.156	1.157	1.18	1.119	0.939	0.946	0.937
non-membrane-bounded organelle
GO Terms Level 1	GO Terms ID	GO Terms Level	GO Terms Description	Fisher's exact test P value	Protein accession	Protein description	Ratio	Regulated Type	P value	Gene name	MW [kDa]	DMSO3	DMSO2	DMSO1	E3	E2	E1
Cellular Component	GO:0043228	3	non-membrane-bounded organelle	0.00426219	D0MUS0	40S ribosomal protein S8 OS=Phytophthora infestans (strain T30-4) OX=403677 GN=PITG_02053	0.73	Down	0.00026	PITG_02053	24.438	1.239	1.217	1.295	0.918	0.938	0.882
Cellular Component	GO:0043228	3	non-membrane-bounded organelle	0.00426219	D0NKZ4	30S ribosomal protein S9 OS=Phytophthora infestans (strain T30-4) OX=403677 GN=PITG_12697	0.727	Down	0.0003	PITG_12697	36.673	1.355	1.372	1.353	1.006	0.938	1.024
Cellular Component	GO:0043228	3	non-membrane-bounded organelle	0.00426219	D0MWP5	Ribosomal protein L15 OS=Phytophthora infestans (strain T30-4) OX=403677 GN=PITG_02578	0.758	Down	0.000338	PITG_02578	24.475	1.249	1.262	1.239	0.906	0.956	0.982
Cellular Component	GO:0043228	3	non-membrane-bounded organelle	0.00426219	D0NQP0	"39S ribosomal protein L24, mitochondrial, putative OS=Phytophthora infestans (strain T30-4) OX=403677 GN=PITG_14608"	0.669	Down	0.0038	PITG_14608	18.667	1.453	1.193	1.281	0.819	0.902	0.905
Cellular Component	GO:0043228	3	non-membrane-bounded organelle	0.00426219	D0P2D2	40S ribosomal protein S13 OS=Phytophthora infestans (strain T30-4) OX=403677 GN=PITG_20264	0.813	Down	0.000182	PITG_20264	17.261	1.113	1.165	1.152	0.926	0.919	0.942
Cellular Component	GO:0043228	3	non-membrane-bounded organelle	0.00426219	D0NIF6	50S ribosomal protein L3-2 OS=Phytophthora infestans (strain T30-4) OX=403677 GN=PITG_11734	0.822	Down	0.0113	PITG_11734	30.676	1.316	1.288	1.341	1	1.16	1.084
Cellular Component	GO:0043228	3	non-membrane-bounded organelle	0.00426219	D0NLT7	"60S ribosomal protein L31, putative OS=Phytophthora infestans (strain T30-4) OX=403677 GN=PITG_13371"	0.767	Down	0.00228	PITG_13371	14.07	1.291	1.183	1.158	0.896	0.933	0.956
Cellular Component	GO:0043228	3	non-membrane-bounded organelle	0.00426219	D0NH95	60S ribosomal protein L32-1 OS=Phytophthora infestans (strain T30-4) OX=403677 GN=PITG_10863	0.825	Down	0.00104	PITG_10863	16.162	1.184	1.174	1.223	0.997	0.949	1.009
Cellular Component	GO:0043228	3	non-membrane-bounded organelle	0.00426219	D0MS26	60S ribosomal protein L21-1 OS=Phytophthora infestans (strain T30-4) OX=403677 GN=PITG_00941	0.724	Down	0.00146	PITG_00941	18.292	1.198	1.134	1.291	0.854	0.904	0.864
Cellular Component	GO:0043228	3	non-membrane-bounded organelle	0.00426219	D0NDA7	Ribosomal protein L37 OS=Phytophthora infestans (strain T30-4) OX=403677 GN=PITG_08834	0.765	Down	0.001	PITG_08834	10.541	1.347	1.298	1.307	0.964	0.995	1.064
Cellular Component	GO:0043228	3	non-membrane-bounded organelle	0.00426219	D0NHB6	40S ribosomal protein S11 OS=Phytophthora infestans (strain T30-4) OX=403677 GN=PITG_10887	0.791	Down	0.00178	PITG_10887	18.355	1.181	1.181	1.182	0.95	0.918	0.936
Cellular Component	GO:0043228	3	non-membrane-bounded organelle	0.00426219	D0MXW5	Histone H3 OS=Phytophthora infestans (strain T30-4) OX=403677 GN=PITG_03551	0.781	Down	0.0476	PITG_03551	15.34	1.134		1.156	0.944		0.845
Cellular Component	GO:0043228	3	non-membrane-bounded organelle	0.00426219	D0MYS3	Histone H2A OS=Phytophthora infestans (strain T30-4) OX=403677 GN=PITG_03881	0.749	Down	0.0247	PITG_03881	14.664	1.095	1.163	1.208	0.859	0.75	0.986
Cellular Component	GO:0043228	3	non-membrane-bounded organelle	0.00426219	D0NMJ5	40S ribosomal protein S26 OS=Phytophthora infestans (strain T30-4) OX=403677 GN=PITG_13681	0.804	Down	0.0131	PITG_13681	13.616	1.214	1.271	1.142	1.019	0.894	1.002
Cellular Component	GO:0043228	3	non-membrane-bounded organelle	0.00426219	D0MZV7	60S ribosomal protein L6 OS=Phytophthora infestans (strain T30-4) OX=403677 GN=PITG_03294	0.793	Down	7.59e-05	PITG_03294	24.253	1.229	1.225	1.191	0.97	0.974	0.945
Cellular Component	GO:0043228	3	non-membrane-bounded organelle	0.00426219	D0N851	Ribosomal protein L27 OS=Phytophthora infestans (strain T30-4) OX=403677 GN=PITG_06799	0.828	Down	0.000177	PITG_06799	16.432	1.263	1.208	1.252	1.027	1.022	1.033
Cellular Component	GO:0043228	3	non-membrane-bounded organelle	0.00426219	D0NP68	40S ribosomal protein S7 OS=Phytophthora infestans (strain T30-4) OX=403677 GN=PITG_14850	0.829	Down	0.0029	PITG_14850	21.483	1.177	1.087	1.184	0.94	0.966	0.954
Cellular Component	GO:0043228	3	non-membrane-bounded organelle	0.00426219	D0MZN9	40S ribosomal protein S18 OS=Phytophthora infestans (strain T30-4) OX=403677 GN=PITG_03221	0.776	Down	0.00456	PITG_03221	17.578	1.203	1.217	1.114	0.859	0.968	0.915
Cellular Component	GO:0043228	3	non-membrane-bounded organelle	0.00426219	D0N827	40S ribosomal protein S24 OS=Phytophthora infestans (strain T30-4) OX=403677 GN=PITG_06771	0.805	Down	0.000244	PITG_06771	15.669	1.417	1.379	1.336	1.102	1.118	1.108
Cellular Component	GO:0043228	3	non-membrane-bounded organelle	0.00426219	D0NR65	Ribosomal protein L34 OS=Phytophthora infestans (strain T30-4) OX=403677 GN=PITG_15407	0.796	Down	0.000778	PITG_15407	13.217	1.165	1.207	1.206	0.915	0.987	0.947
Cellular Component	GO:0043228	3	non-membrane-bounded organelle	0.00426219	D0MZQ3	60S ribosomal protein L35a-4 OS=Phytophthora infestans (strain T30-4) OX=403677 GN=PITG_03235	0.732	Down	0.000404	PITG_03235	12.453	1.298	1.287	1.26	0.89	0.977	0.947
Cellular Component	GO:0043228	3	non-membrane-bounded organelle	0.00426219	D0N258	60S ribosomal protein L13 OS=Phytophthora infestans (strain T30-4) OX=403677 GN=PITG_04843	0.796	Down	0.00196	PITG_04843	23.044	1.291	1.229	1.17	1.001	0.982	0.955
Cellular Component	GO:0043228	3	non-membrane-bounded organelle	0.00426219	D0N578	Uncharacterized protein OS=Phytophthora infestans (strain T30-4) OX=403677 GN=PITG_06596	0.757	Down	0.00376	PITG_06596	35.79	1.232	1.391	1.407	1.005	1.051	0.994
Cellular Component	GO:0043228	3	non-membrane-bounded organelle	0.00426219	D0MU72	"60S ribosomal protein L13, putative OS=Phytophthora infestans (strain T30-4) OX=403677 GN=PITG_01833"	0.817	Down	0.000216	PITG_01833	23.156	1.157	1.18	1.119	0.939	0.946	0.937
intracellular non-membrane-bounded organelle
GO Terms Level 1	GO Terms ID	GO Terms Level	GO Terms Description	Fisher's exact test P value	Protein accession	Protein description	Ratio	Regulated Type	P value	Gene name	MW [kDa]	DMSO3	DMSO2	DMSO1	E3	E2	E1
Cellular Component	GO:0043232	7	intracellular non-membrane-bounded organelle	0.00426219	D0MUS0	40S ribosomal protein S8 OS=Phytophthora infestans (strain T30-4) OX=403677 GN=PITG_02053	0.73	Down	0.00026	PITG_02053	24.438	1.239	1.217	1.295	0.918	0.938	0.882
Cellular Component	GO:0043232	7	intracellular non-membrane-bounded organelle	0.00426219	D0NKZ4	30S ribosomal protein S9 OS=Phytophthora infestans (strain T30-4) OX=403677 GN=PITG_12697	0.727	Down	0.0003	PITG_12697	36.673	1.355	1.372	1.353	1.006	0.938	1.024
Cellular Component	GO:0043232	7	intracellular non-membrane-bounded organelle	0.00426219	D0MWP5	Ribosomal protein L15 OS=Phytophthora infestans (strain T30-4) OX=403677 GN=PITG_02578	0.758	Down	0.000338	PITG_02578	24.475	1.249	1.262	1.239	0.906	0.956	0.982
Cellular Component	GO:0043232	7	intracellular non-membrane-bounded organelle	0.00426219	D0NQP0	"39S ribosomal protein L24, mitochondrial, putative OS=Phytophthora infestans (strain T30-4) OX=403677 GN=PITG_14608"	0.669	Down	0.0038	PITG_14608	18.667	1.453	1.193	1.281	0.819	0.902	0.905
Cellular Component	GO:0043232	7	intracellular non-membrane-bounded organelle	0.00426219	D0P2D2	40S ribosomal protein S13 OS=Phytophthora infestans (strain T30-4) OX=403677 GN=PITG_20264	0.813	Down	0.000182	PITG_20264	17.261	1.113	1.165	1.152	0.926	0.919	0.942
Cellular Component	GO:0043232	7	intracellular non-membrane-bounded organelle	0.00426219	D0NIF6	50S ribosomal protein L3-2 OS=Phytophthora infestans (strain T30-4) OX=403677 GN=PITG_11734	0.822	Down	0.0113	PITG_11734	30.676	1.316	1.288	1.341	1	1.16	1.084
Cellular Component	GO:0043232	7	intracellular non-membrane-bounded organelle	0.00426219	D0NLT7	"60S ribosomal protein L31, putative OS=Phytophthora infestans (strain T30-4) OX=403677 GN=PITG_13371"	0.767	Down	0.00228	PITG_13371	14.07	1.291	1.183	1.158	0.896	0.933	0.956
Cellular Component	GO:0043232	7	intracellular non-membrane-bounded organelle	0.00426219	D0NH95	60S ribosomal protein L32-1 OS=Phytophthora infestans (strain T30-4) OX=403677 GN=PITG_10863	0.825	Down	0.00104	PITG_10863	16.162	1.184	1.174	1.223	0.997	0.949	1.009
Cellular Component	GO:0043232	7	intracellular non-membrane-bounded organelle	0.00426219	D0MS26	60S ribosomal protein L21-1 OS=Phytophthora infestans (strain T30-4) OX=403677 GN=PITG_00941	0.724	Down	0.00146	PITG_00941	18.292	1.198	1.134	1.291	0.854	0.904	0.864
Cellular Component	GO:0043232	7	intracellular non-membrane-bounded organelle	0.00426219	D0NDA7	Ribosomal protein L37 OS=Phytophthora infestans (strain T30-4) OX=403677 GN=PITG_08834	0.765	Down	0.001	PITG_08834	10.541	1.347	1.298	1.307	0.964	0.995	1.064
Cellular Component	GO:0043232	7	intracellular non-membrane-bounded organelle	0.00426219	D0NHB6	40S ribosomal protein S11 OS=Phytophthora infestans (strain T30-4) OX=403677 GN=PITG_10887	0.791	Down	0.00178	PITG_10887	18.355	1.181	1.181	1.182	0.95	0.918	0.936
Cellular Component	GO:0043232	7	intracellular non-membrane-bounded organelle	0.00426219	D0MXW5	Histone H3 OS=Phytophthora infestans (strain T30-4) OX=403677 GN=PITG_03551	0.781	Down	0.0476	PITG_03551	15.34	1.134		1.156	0.944		0.845
Cellular Component	GO:0043232	7	intracellular non-membrane-bounded organelle	0.00426219	D0MYS3	Histone H2A OS=Phytophthora infestans (strain T30-4) OX=403677 GN=PITG_03881	0.749	Down	0.0247	PITG_03881	14.664	1.095	1.163	1.208	0.859	0.75	0.986
Cellular Component	GO:0043232	7	intracellular non-membrane-bounded organelle	0.00426219	D0NMJ5	40S ribosomal protein S26 OS=Phytophthora infestans (strain T30-4) OX=403677 GN=PITG_13681	0.804	Down	0.0131	PITG_13681	13.616	1.214	1.271	1.142	1.019	0.894	1.002
Cellular Component	GO:0043232	7	intracellular non-membrane-bounded organelle	0.00426219	D0MZV7	60S ribosomal protein L6 OS=Phytophthora infestans (strain T30-4) OX=403677 GN=PITG_03294	0.793	Down	7.59e-05	PITG_03294	24.253	1.229	1.225	1.191	0.97	0.974	0.945
Cellular Component	GO:0043232	7	intracellular non-membrane-bounded organelle	0.00426219	D0N851	Ribosomal protein L27 OS=Phytophthora infestans (strain T30-4) OX=403677 GN=PITG_06799	0.828	Down	0.000177	PITG_06799	16.432	1.263	1.208	1.252	1.027	1.022	1.033
Cellular Component	GO:0043232	7	intracellular non-membrane-bounded organelle	0.00426219	D0NP68	40S ribosomal protein S7 OS=Phytophthora infestans (strain T30-4) OX=403677 GN=PITG_14850	0.829	Down	0.0029	PITG_14850	21.483	1.177	1.087	1.184	0.94	0.966	0.954
Cellular Component	GO:0043232	7	intracellular non-membrane-bounded organelle	0.00426219	D0MZN9	40S ribosomal protein S18 OS=Phytophthora infestans (strain T30-4) OX=403677 GN=PITG_03221	0.776	Down	0.00456	PITG_03221	17.578	1.203	1.217	1.114	0.859	0.968	0.915
Cellular Component	GO:0043232	7	intracellular non-membrane-bounded organelle	0.00426219	D0N827	40S ribosomal protein S24 OS=Phytophthora infestans (strain T30-4) OX=403677 GN=PITG_06771	0.805	Down	0.000244	PITG_06771	15.669	1.417	1.379	1.336	1.102	1.118	1.108
Cellular Component	GO:0043232	7	intracellular non-membrane-bounded organelle	0.00426219	D0NR65	Ribosomal protein L34 OS=Phytophthora infestans (strain T30-4) OX=403677 GN=PITG_15407	0.796	Down	0.000778	PITG_15407	13.217	1.165	1.207	1.206	0.915	0.987	0.947
Cellular Component	GO:0043232	7	intracellular non-membrane-bounded organelle	0.00426219	D0MZQ3	60S ribosomal protein L35a-4 OS=Phytophthora infestans (strain T30-4) OX=403677 GN=PITG_03235	0.732	Down	0.000404	PITG_03235	12.453	1.298	1.287	1.26	0.89	0.977	0.947
Cellular Component	GO:0043232	7	intracellular non-membrane-bounded organelle	0.00426219	D0N258	60S ribosomal protein L13 OS=Phytophthora infestans (strain T30-4) OX=403677 GN=PITG_04843	0.796	Down	0.00196	PITG_04843	23.044	1.291	1.229	1.17	1.001	0.982	0.955
Cellular Component	GO:0043232	7	intracellular non-membrane-bounded organelle	0.00426219	D0N578	Uncharacterized protein OS=Phytophthora infestans (strain T30-4) OX=403677 GN=PITG_06596	0.757	Down	0.00376	PITG_06596	35.79	1.232	1.391	1.407	1.005	1.051	0.994
Cellular Component	GO:0043232	7	intracellular non-membrane-bounded organelle	0.00426219	D0MU72	"60S ribosomal protein L13, putative OS=Phytophthora infestans (strain T30-4) OX=403677 GN=PITG_01833"	0.817	Down	0.000216	PITG_01833	23.156	1.157	1.18	1.119	0.939	0.946	0.937
signal peptidase complex
GO Terms Level 1	GO Terms ID	GO Terms Level	GO Terms Description	Fisher's exact test P value	Protein accession	Protein description	Ratio	Regulated Type	P value	Gene name	MW [kDa]	DMSO3	DMSO2	DMSO1	E3	E2	E1
Cellular Component	GO:0005787	11	signal peptidase complex	0.00886457	D0N9Q7	"Signal peptidase complex subunit 3, putative OS=Phytophthora infestans (strain T30-4) OX=403677 GN=PITG_08206"	0.824	Down	0.00726	PITG_08206	49.686	1.17	1.127	1.051	0.945	0.881	0.934
Cellular Component	GO:0005787	11	signal peptidase complex	0.00886457	D0MTK6	Uncharacterized protein OS=Phytophthora infestans (strain T30-4) OX=403677 GN=PITG_01580	0.787	Down	0.00192	PITG_01580	10.681	1.19	1.167	1.097	0.928	0.923	0.866
endoplasmic reticulum membrane
GO Terms Level 1	GO Terms ID	GO Terms Level	GO Terms Description	Fisher's exact test P value	Protein accession	Protein description	Ratio	Regulated Type	P value	Gene name	MW [kDa]	DMSO3	DMSO2	DMSO1	E3	E2	E1
Cellular Component	GO:0005789	10	endoplasmic reticulum membrane	0.0204631	D0N9Q7	"Signal peptidase complex subunit 3, putative OS=Phytophthora infestans (strain T30-4) OX=403677 GN=PITG_08206"	0.824	Down	0.00726	PITG_08206	49.686	1.17	1.127	1.051	0.945	0.881	0.934
Cellular Component	GO:0005789	10	endoplasmic reticulum membrane	0.0204631	D0MTK6	Uncharacterized protein OS=Phytophthora infestans (strain T30-4) OX=403677 GN=PITG_01580	0.787	Down	0.00192	PITG_01580	10.681	1.19	1.167	1.097	0.928	0.923	0.866
Cellular Component	GO:0005789	10	endoplasmic reticulum membrane	0.0204631	D0NU46	Uncharacterized protein OS=Phytophthora infestans (strain T30-4) OX=403677 GN=PITG_16366	0.784	Down	0.000544	PITG_16366	42.667	1.16	1.196	1.177	0.923	0.888	0.96
Cellular Component	GO:0005789	10	endoplasmic reticulum membrane	0.0204631	D0P1G8	ORM1-like protein OS=Phytophthora infestans (strain T30-4) OX=403677 GN=PITG_20192	0.69	Down	0.000382	PITG_20192	17.911	1.029	1.1	1.131	0.731	0.777	0.74

## Sheet: Table S5C Molecular Function
Child GO terms in the GO term level 1 of molecular function
structural constituent of ribosome
GO Terms Level 1	GO Terms ID	GO Terms Level	GO Terms Description	Fisher's exact test P value	Protein accession	Protein description	E/DMSO Ratio	Regulated Type	P value	Gene name	MW [kDa]	DMSO3	DMSO2	DMSO1	E3	E2	E1
Molecular Function	GO:0003735	3	structural constituent of ribosome	5.66451e-09	D0MUS0	40S ribosomal protein S8 OS=Phytophthora infestans (strain T30-4) OX=403677 GN=PITG_02053	0.73	Down	0.00026	PITG_02053	24.438	1.239	1.217	1.295	0.918	0.938	0.882
Molecular Function	GO:0003735	3	structural constituent of ribosome	5.66451e-09	D0NKZ4	30S ribosomal protein S9 OS=Phytophthora infestans (strain T30-4) OX=403677 GN=PITG_12697	0.727	Down	0.0003	PITG_12697	36.673	1.355	1.372	1.353	1.006	0.938	1.024
Molecular Function	GO:0003735	3	structural constituent of ribosome	5.66451e-09	D0MWP5	Ribosomal protein L15 OS=Phytophthora infestans (strain T30-4) OX=403677 GN=PITG_02578	0.758	Down	0.000338	PITG_02578	24.475	1.249	1.262	1.239	0.906	0.956	0.982
Molecular Function	GO:0003735	3	structural constituent of ribosome	5.66451e-09	D0NQP0	"39S ribosomal protein L24, mitochondrial, putative OS=Phytophthora infestans (strain T30-4) OX=403677 GN=PITG_14608"	0.669	Down	0.0038	PITG_14608	18.667	1.453	1.193	1.281	0.819	0.902	0.905
Molecular Function	GO:0003735	3	structural constituent of ribosome	5.66451e-09	D0P2D2	40S ribosomal protein S13 OS=Phytophthora infestans (strain T30-4) OX=403677 GN=PITG_20264	0.813	Down	0.000182	PITG_20264	17.261	1.113	1.165	1.152	0.926	0.919	0.942
Molecular Function	GO:0003735	3	structural constituent of ribosome	5.66451e-09	D0NIF6	50S ribosomal protein L3-2 OS=Phytophthora infestans (strain T30-4) OX=403677 GN=PITG_11734	0.822	Down	0.0113	PITG_11734	30.676	1.316	1.288	1.341	1	1.16	1.084
Molecular Function	GO:0003735	3	structural constituent of ribosome	5.66451e-09	D0NLT7	"60S ribosomal protein L31, putative OS=Phytophthora infestans (strain T30-4) OX=403677 GN=PITG_13371"	0.767	Down	0.00228	PITG_13371	14.07	1.291	1.183	1.158	0.896	0.933	0.956
Molecular Function	GO:0003735	3	structural constituent of ribosome	5.66451e-09	D0NH95	60S ribosomal protein L32-1 OS=Phytophthora infestans (strain T30-4) OX=403677 GN=PITG_10863	0.825	Down	0.00104	PITG_10863	16.162	1.184	1.174	1.223	0.997	0.949	1.009
Molecular Function	GO:0003735	3	structural constituent of ribosome	5.66451e-09	D0MS26	60S ribosomal protein L21-1 OS=Phytophthora infestans (strain T30-4) OX=403677 GN=PITG_00941	0.724	Down	0.00146	PITG_00941	18.292	1.198	1.134	1.291	0.854	0.904	0.864
Molecular Function	GO:0003735	3	structural constituent of ribosome	5.66451e-09	D0NDA7	Ribosomal protein L37 OS=Phytophthora infestans (strain T30-4) OX=403677 GN=PITG_08834	0.765	Down	0.001	PITG_08834	10.541	1.347	1.298	1.307	0.964	0.995	1.064
Molecular Function	GO:0003735	3	structural constituent of ribosome	5.66451e-09	D0NHB6	40S ribosomal protein S11 OS=Phytophthora infestans (strain T30-4) OX=403677 GN=PITG_10887	0.791	Down	0.00178	PITG_10887	18.355	1.181	1.181	1.182	0.95	0.918	0.936
Molecular Function	GO:0003735	3	structural constituent of ribosome	5.66451e-09	D0NMJ5	40S ribosomal protein S26 OS=Phytophthora infestans (strain T30-4) OX=403677 GN=PITG_13681	0.804	Down	0.0131	PITG_13681	13.616	1.214	1.271	1.142	1.019	0.894	1.002
Molecular Function	GO:0003735	3	structural constituent of ribosome	5.66451e-09	D0MZV7	60S ribosomal protein L6 OS=Phytophthora infestans (strain T30-4) OX=403677 GN=PITG_03294	0.793	Down	7.59e-05	PITG_03294	24.253	1.229	1.225	1.191	0.97	0.974	0.945
Molecular Function	GO:0003735	3	structural constituent of ribosome	5.66451e-09	D0N851	Ribosomal protein L27 OS=Phytophthora infestans (strain T30-4) OX=403677 GN=PITG_06799	0.828	Down	0.000177	PITG_06799	16.432	1.263	1.208	1.252	1.027	1.022	1.033
Molecular Function	GO:0003735	3	structural constituent of ribosome	5.66451e-09	D0MZN9	40S ribosomal protein S18 OS=Phytophthora infestans (strain T30-4) OX=403677 GN=PITG_03221	0.776	Down	0.00456	PITG_03221	17.578	1.203	1.217	1.114	0.859	0.968	0.915
Molecular Function	GO:0003735	3	structural constituent of ribosome	5.66451e-09	D0NP68	40S ribosomal protein S7 OS=Phytophthora infestans (strain T30-4) OX=403677 GN=PITG_14850	0.829	Down	0.0029	PITG_14850	21.483	1.177	1.087	1.184	0.94	0.966	0.954
Molecular Function	GO:0003735	3	structural constituent of ribosome	5.66451e-09	D0N827	40S ribosomal protein S24 OS=Phytophthora infestans (strain T30-4) OX=403677 GN=PITG_06771	0.805	Down	0.000244	PITG_06771	15.669	1.417	1.379	1.336	1.102	1.118	1.108
Molecular Function	GO:0003735	3	structural constituent of ribosome	5.66451e-09	D0NR65	Ribosomal protein L34 OS=Phytophthora infestans (strain T30-4) OX=403677 GN=PITG_15407	0.796	Down	0.000778	PITG_15407	13.217	1.165	1.207	1.206	0.915	0.987	0.947
Molecular Function	GO:0003735	3	structural constituent of ribosome	5.66451e-09	D0N258	60S ribosomal protein L13 OS=Phytophthora infestans (strain T30-4) OX=403677 GN=PITG_04843	0.796	Down	0.00196	PITG_04843	23.044	1.291	1.229	1.17	1.001	0.982	0.955
Molecular Function	GO:0003735	3	structural constituent of ribosome	5.66451e-09	D0MZQ3	60S ribosomal protein L35a-4 OS=Phytophthora infestans (strain T30-4) OX=403677 GN=PITG_03235	0.732	Down	0.000404	PITG_03235	12.453	1.298	1.287	1.26	0.89	0.977	0.947
Molecular Function	GO:0003735	3	structural constituent of ribosome	5.66451e-09	D0N578	Uncharacterized protein OS=Phytophthora infestans (strain T30-4) OX=403677 GN=PITG_06596	0.757	Down	0.00376	PITG_06596	35.79	1.232	1.391	1.407	1.005	1.051	0.994
Molecular Function	GO:0003735	3	structural constituent of ribosome	5.66451e-09	D0MU72	"60S ribosomal protein L13, putative OS=Phytophthora infestans (strain T30-4) OX=403677 GN=PITG_01833"	0.817	Down	0.000216	PITG_01833	23.156	1.157	1.18	1.119	0.939	0.946	0.937
structural molecule activity
GO Terms Level 1	GO Terms ID	GO Terms Level	GO Terms Description	Fisher's exact test P value	Protein accession	Protein description	Ratio	Regulated Type	P value	Gene name	MW [kDa]	DMSO3	DMSO2	DMSO1	E3	E2	E1
Molecular Function	GO:0005198	2	structural molecule activity	1.06649e-07	D0MUS0	40S ribosomal protein S8 OS=Phytophthora infestans (strain T30-4) OX=403677 GN=PITG_02053	0.73	Down	0.00026	PITG_02053	24.438	1.239	1.217	1.295	0.918	0.938	0.882
Molecular Function	GO:0005198	2	structural molecule activity	1.06649e-07	D0NKZ4	30S ribosomal protein S9 OS=Phytophthora infestans (strain T30-4) OX=403677 GN=PITG_12697	0.727	Down	0.0003	PITG_12697	36.673	1.355	1.372	1.353	1.006	0.938	1.024
Molecular Function	GO:0005198	2	structural molecule activity	1.06649e-07	D0MWP5	Ribosomal protein L15 OS=Phytophthora infestans (strain T30-4) OX=403677 GN=PITG_02578	0.758	Down	0.000338	PITG_02578	24.475	1.249	1.262	1.239	0.906	0.956	0.982
Molecular Function	GO:0005198	2	structural molecule activity	1.06649e-07	D0NQP0	"39S ribosomal protein L24, mitochondrial, putative OS=Phytophthora infestans (strain T30-4) OX=403677 GN=PITG_14608"	0.669	Down	0.0038	PITG_14608	18.667	1.453	1.193	1.281	0.819	0.902	0.905
Molecular Function	GO:0005198	2	structural molecule activity	1.06649e-07	D0P2D2	40S ribosomal protein S13 OS=Phytophthora infestans (strain T30-4) OX=403677 GN=PITG_20264	0.813	Down	0.000182	PITG_20264	17.261	1.113	1.165	1.152	0.926	0.919	0.942
Molecular Function	GO:0005198	2	structural molecule activity	1.06649e-07	D0NIF6	50S ribosomal protein L3-2 OS=Phytophthora infestans (strain T30-4) OX=403677 GN=PITG_11734	0.822	Down	0.0113	PITG_11734	30.676	1.316	1.288	1.341	1	1.16	1.084
Molecular Function	GO:0005198	2	structural molecule activity	1.06649e-07	D0NLT7	"60S ribosomal protein L31, putative OS=Phytophthora infestans (strain T30-4) OX=403677 GN=PITG_13371"	0.767	Down	0.00228	PITG_13371	14.07	1.291	1.183	1.158	0.896	0.933	0.956
Molecular Function	GO:0005198	2	structural molecule activity	1.06649e-07	D0NH95	60S ribosomal protein L32-1 OS=Phytophthora infestans (strain T30-4) OX=403677 GN=PITG_10863	0.825	Down	0.00104	PITG_10863	16.162	1.184	1.174	1.223	0.997	0.949	1.009
Molecular Function	GO:0005198	2	structural molecule activity	1.06649e-07	D0MS26	60S ribosomal protein L21-1 OS=Phytophthora infestans (strain T30-4) OX=403677 GN=PITG_00941	0.724	Down	0.00146	PITG_00941	18.292	1.198	1.134	1.291	0.854	0.904	0.864
Molecular Function	GO:0005198	2	structural molecule activity	1.06649e-07	D0NDA7	Ribosomal protein L37 OS=Phytophthora infestans (strain T30-4) OX=403677 GN=PITG_08834	0.765	Down	0.001	PITG_08834	10.541	1.347	1.298	1.307	0.964	0.995	1.064
Molecular Function	GO:0005198	2	structural molecule activity	1.06649e-07	D0NHB6	40S ribosomal protein S11 OS=Phytophthora infestans (strain T30-4) OX=403677 GN=PITG_10887	0.791	Down	0.00178	PITG_10887	18.355	1.181	1.181	1.182	0.95	0.918	0.936
Molecular Function	GO:0005198	2	structural molecule activity	1.06649e-07	D0NMJ5	40S ribosomal protein S26 OS=Phytophthora infestans (strain T30-4) OX=403677 GN=PITG_13681	0.804	Down	0.0131	PITG_13681	13.616	1.214	1.271	1.142	1.019	0.894	1.002
Molecular Function	GO:0005198	2	structural molecule activity	1.06649e-07	D0MZV7	60S ribosomal protein L6 OS=Phytophthora infestans (strain T30-4) OX=403677 GN=PITG_03294	0.793	Down	7.59e-05	PITG_03294	24.253	1.229	1.225	1.191	0.97	0.974	0.945
Molecular Function	GO:0005198	2	structural molecule activity	1.06649e-07	D0N851	Ribosomal protein L27 OS=Phytophthora infestans (strain T30-4) OX=403677 GN=PITG_06799	0.828	Down	0.000177	PITG_06799	16.432	1.263	1.208	1.252	1.027	1.022	1.033
Molecular Function	GO:0005198	2	structural molecule activity	1.06649e-07	D0MZN9	40S ribosomal protein S18 OS=Phytophthora infestans (strain T30-4) OX=403677 GN=PITG_03221	0.776	Down	0.00456	PITG_03221	17.578	1.203	1.217	1.114	0.859	0.968	0.915
Molecular Function	GO:0005198	2	structural molecule activity	1.06649e-07	D0NP68	40S ribosomal protein S7 OS=Phytophthora infestans (strain T30-4) OX=403677 GN=PITG_14850	0.829	Down	0.0029	PITG_14850	21.483	1.177	1.087	1.184	0.94	0.966	0.954
Molecular Function	GO:0005198	2	structural molecule activity	1.06649e-07	D0N827	40S ribosomal protein S24 OS=Phytophthora infestans (strain T30-4) OX=403677 GN=PITG_06771	0.805	Down	0.000244	PITG_06771	15.669	1.417	1.379	1.336	1.102	1.118	1.108
Molecular Function	GO:0005198	2	structural molecule activity	1.06649e-07	D0NR65	Ribosomal protein L34 OS=Phytophthora infestans (strain T30-4) OX=403677 GN=PITG_15407	0.796	Down	0.000778	PITG_15407	13.217	1.165	1.207	1.206	0.915	0.987	0.947
Molecular Function	GO:0005198	2	structural molecule activity	1.06649e-07	D0N258	60S ribosomal protein L13 OS=Phytophthora infestans (strain T30-4) OX=403677 GN=PITG_04843	0.796	Down	0.00196	PITG_04843	23.044	1.291	1.229	1.17	1.001	0.982	0.955
Molecular Function	GO:0005198	2	structural molecule activity	1.06649e-07	D0MZQ3	60S ribosomal protein L35a-4 OS=Phytophthora infestans (strain T30-4) OX=403677 GN=PITG_03235	0.732	Down	0.000404	PITG_03235	12.453	1.298	1.287	1.26	0.89	0.977	0.947
Molecular Function	GO:0005198	2	structural molecule activity	1.06649e-07	D0N578	Uncharacterized protein OS=Phytophthora infestans (strain T30-4) OX=403677 GN=PITG_06596	0.757	Down	0.00376	PITG_06596	35.79	1.232	1.391	1.407	1.005	1.051	0.994
Molecular Function	GO:0005198	2	structural molecule activity	1.06649e-07	D0MU72	"60S ribosomal protein L13, putative OS=Phytophthora infestans (strain T30-4) OX=403677 GN=PITG_01833"	0.817	Down	0.000216	PITG_01833	23.156	1.157	1.18	1.119	0.939	0.946	0.937
polysaccharide binding
GO Terms Level 1	GO Terms ID	GO Terms Level	GO Terms Description	Fisher's exact test P value	Protein accession	Protein description	Ratio	Regulated Type	P value	Gene name	MW [kDa]	DMSO3	DMSO2	DMSO1	E3	E2	E1
Molecular Function	GO:0030247	4	polysaccharide binding	0.00177979	D0NEY9	"Cellulose binding elicitor lectin (CBEL), putative OS=Phytophthora infestans (strain T30-4) OX=403677 GN=PITG_10284"	1.303	Up	0.000861	PITG_10284	41.694	0.794	0.747	0.777	1.004	1.049	0.967
Molecular Function	GO:0030247	4	polysaccharide binding	0.00177979	D0MY49	"Cellulose binding elicitor lectin (CBEL), putative OS=Phytophthora infestans (strain T30-4) OX=403677 GN=PITG_03639"	1.553	Up	1.73e-05	PITG_03639	27.124	0.754	0.727	0.719	1.159	1.138	1.12
Molecular Function	GO:0030247	4	polysaccharide binding	0.00177979	D0NBJ6	"Trehalose-phosphatase, putative OS=Phytophthora infestans (strain T30-4) OX=403677 GN=PITG_09389"	1.277	Up	0.00618	PITG_09389	135.16	0.874	0.81	0.919	1.058	1.1	1.167
pattern binding
GO Terms Level 1	GO Terms ID	GO Terms Level	GO Terms Description	Fisher's exact test P value	Protein accession	Protein description	Ratio	Regulated Type	P value	Gene name	MW [kDa]	DMSO3	DMSO2	DMSO1	E3	E2	E1
Molecular Function	GO:0001871	3	pattern binding	0.00177979	D0NEY9	"Cellulose binding elicitor lectin (CBEL), putative OS=Phytophthora infestans (strain T30-4) OX=403677 GN=PITG_10284"	1.303	Up	0.000861	PITG_10284	41.694	0.794	0.747	0.777	1.004	1.049	0.967
Molecular Function	GO:0001871	3	pattern binding	0.00177979	D0MY49	"Cellulose binding elicitor lectin (CBEL), putative OS=Phytophthora infestans (strain T30-4) OX=403677 GN=PITG_03639"	1.553	Up	1.73e-05	PITG_03639	27.124	0.754	0.727	0.719	1.159	1.138	1.12
Molecular Function	GO:0001871	3	pattern binding	0.00177979	D0NBJ6	"Trehalose-phosphatase, putative OS=Phytophthora infestans (strain T30-4) OX=403677 GN=PITG_09389"	1.277	Up	0.00618	PITG_09389	135.16	0.874	0.81	0.919	1.058	1.1	1.167
hydrogen-translocating pyrophosphatase activity
GO Terms Level 1	GO Terms ID	GO Terms Level	GO Terms Description	Fisher's exact test P value	Protein accession	Protein description	Ratio	Regulated Type	P value	Gene name	MW [kDa]	DMSO3	DMSO2	DMSO1	E3	E2	E1
Molecular Function	GO:0009678	7	hydrogen-translocating pyrophosphatase activity	0.00337448	D0N394	"Pyrophosphate-energized vacuolar membrane proton pump, putative OS=Phytophthora infestans (strain T30-4) OX=403677 GN=PITG_05615"	0.808	Down	0.000218	PITG_05615	80.448	1.06	1.024	1.043	0.821	0.859	0.847
Molecular Function	GO:0009678	7	hydrogen-translocating pyrophosphatase activity	0.00337448	D0N7Z1	H-translocating Pyrophosphatase (H-PPase) Family OS=Phytophthora infestans (strain T30-4) OX=403677 GN=PITG_06731	0.75	Down	0.00938	PITG_06731	81.327	1.101	1.101	1.091	0.858	0.831	0.78
cellulose binding
GO Terms Level 1	GO Terms ID	GO Terms Level	GO Terms Description	Fisher's exact test P value	Protein accession	Protein description	Ratio	Regulated Type	P value	Gene name	MW [kDa]	DMSO3	DMSO2	DMSO1	E3	E2	E1
Molecular Function	GO:0030248	5	cellulose binding	0.00337448	D0NEY9	"Cellulose binding elicitor lectin (CBEL), putative OS=Phytophthora infestans (strain T30-4) OX=403677 GN=PITG_10284"	1.303	Up	0.000861	PITG_10284	41.694	0.794	0.747	0.777	1.004	1.049	0.967
Molecular Function	GO:0030248	5	cellulose binding	0.00337448	D0MY49	"Cellulose binding elicitor lectin (CBEL), putative OS=Phytophthora infestans (strain T30-4) OX=403677 GN=PITG_03639"	1.553	Up	1.73e-05	PITG_03639	27.124	0.754	0.727	0.719	1.159	1.138	1.12
hydrolase activity, acting on glycosyl bonds
GO Terms Level 1	GO Terms ID	GO Terms Level	GO Terms Description	Fisher's exact test P value	Protein accession	Protein description	Ratio	Regulated Type	P value	Gene name	MW [kDa]	DMSO3	DMSO2	DMSO1	E3	E2	E1
Molecular Function	GO:0016798	4	hydrolase activity, acting on glycosyl bonds	0.0174532	D0NKC8	Glucanase OS=Phytophthora infestans (strain T30-4) OX=403677 GN=PITG_12344	1.288	Up	0.013	PITG_12344	33.321	0.83	0.855	0.894	1.174	1.157	0.99
Molecular Function	GO:0016798	4	hydrolase activity, acting on glycosyl bonds	0.0174532	D0NEY9	"Cellulose binding elicitor lectin (CBEL), putative OS=Phytophthora infestans (strain T30-4) OX=403677 GN=PITG_10284"	1.303	Up	0.000861	PITG_10284	41.694	0.794	0.747	0.777	1.004	1.049	0.967
Molecular Function	GO:0016798	4	hydrolase activity, acting on glycosyl bonds	0.0174532	D0MTD1	"Beta-glucosidase, putative OS=Phytophthora infestans (strain T30-4) OX=403677 GN=PITG_01484"	1.25	Up	0.0187	PITG_01484	59.699		0.76	0.769		0.927	0.985
Molecular Function	GO:0016798	4	hydrolase activity, acting on glycosyl bonds	0.0174532	D0MY49	"Cellulose binding elicitor lectin (CBEL), putative OS=Phytophthora infestans (strain T30-4) OX=403677 GN=PITG_03639"	1.553	Up	1.73e-05	PITG_03639	27.124	0.754	0.727	0.719	1.159	1.138	1.12
Molecular Function	GO:0016798	4	hydrolase activity, acting on glycosyl bonds	0.0174532	D0N841	Glucanase OS=Phytophthora infestans (strain T30-4) OX=403677 GN=PITG_06788	1.372	Up	0.000245	PITG_06788	56.195	0.856	0.867	0.828	1.208	1.121	1.171
Molecular Function	GO:0016798	4	hydrolase activity, acting on glycosyl bonds	0.0174532	D0MZZ6	"Callose synthase, putative OS=Phytophthora infestans (strain T30-4) OX=403677 GN=PITG_03335"	0.826	Down	0.0145	PITG_03335	297.29	1.11	1.043	1.13	0.871	0.977	0.864
Molecular Function	GO:0016798	4	hydrolase activity, acting on glycosyl bonds	0.0174532	D0N990	"Glucosylceramidase, putative OS=Phytophthora infestans (strain T30-4) OX=403677 GN=PITG_08004"	0.653	Down	0.00744	PITG_08004	71.442	1.088	1.124		0.698	0.746
adenylate kinase activity
GO Terms Level 1	GO Terms ID	GO Terms Level	GO Terms Description	Fisher's exact test P value	Protein accession	Protein description	Ratio	Regulated Type	P value	Gene name	MW [kDa]	DMSO3	DMSO2	DMSO1	E3	E2	E1
Molecular Function	GO:0004017	8	adenylate kinase activity	0.018726	D0P490	"Adenylate kinase, putative OS=Phytophthora infestans (strain T30-4) OX=403677 GN=PITG_21579"	1.213	Up	0.0456	PITG_21579	25.118	0.956	0.898	0.955	1.083	1.28	1.044
Molecular Function	GO:0004017	8	adenylate kinase activity	0.018726	D0MZA6	Adenylate kinase OS=Phytophthora infestans (strain T30-4) OX=403677 GN=PITG_03067	1.3	Up	0.000905	PITG_03067	25.074	0.964	1.004	0.936	1.276	1.293	1.205

## Sheet: Table S5D Biological Process
Child GO terms in the GO term level 1 of biological process
peptide metabolic process
GO Terms Level 1	GO Terms ID	GO Terms Level	GO Terms Description	Fisher's exact test P value	Protein accession	Protein description	E/DMSO Ratio	Regulated Type	P value	Gene name	MW [kDa]	DMSO3	DMSO2	DMSO1	E3	E2	E1
Biological Process	GO:0006518	6	peptide metabolic process	4.39162e-05	D0MUS0	40S ribosomal protein S8 OS=Phytophthora infestans (strain T30-4) OX=403677 GN=PITG_02053	0.73	Down	0.00026	PITG_02053	24.438	1.239	1.217	1.295	0.918	0.938	0.882
Biological Process	GO:0006518	6	peptide metabolic process	4.39162e-05	D0NKZ4	30S ribosomal protein S9 OS=Phytophthora infestans (strain T30-4) OX=403677 GN=PITG_12697	0.727	Down	0.0003	PITG_12697	36.673	1.355	1.372	1.353	1.006	0.938	1.024
Biological Process	GO:0006518	6	peptide metabolic process	4.39162e-05	D0MWP5	Ribosomal protein L15 OS=Phytophthora infestans (strain T30-4) OX=403677 GN=PITG_02578	0.758	Down	0.000338	PITG_02578	24.475	1.249	1.262	1.239	0.906	0.956	0.982
Biological Process	GO:0006518	6	peptide metabolic process	4.39162e-05	D0NQP0	"39S ribosomal protein L24, mitochondrial, putative OS=Phytophthora infestans (strain T30-4) OX=403677 GN=PITG_14608"	0.669	Down	0.0038	PITG_14608	18.667	1.453	1.193	1.281	0.819	0.902	0.905
Biological Process	GO:0006518	6	peptide metabolic process	4.39162e-05	D0P2D2	40S ribosomal protein S13 OS=Phytophthora infestans (strain T30-4) OX=403677 GN=PITG_20264	0.813	Down	0.000182	PITG_20264	17.261	1.113	1.165	1.152	0.926	0.919	0.942
Biological Process	GO:0006518	6	peptide metabolic process	4.39162e-05	D0NIF6	50S ribosomal protein L3-2 OS=Phytophthora infestans (strain T30-4) OX=403677 GN=PITG_11734	0.822	Down	0.0113	PITG_11734	30.676	1.316	1.288	1.341	1	1.16	1.084
Biological Process	GO:0006518	6	peptide metabolic process	4.39162e-05	D0N9Q7	"Signal peptidase complex subunit 3, putative OS=Phytophthora infestans (strain T30-4) OX=403677 GN=PITG_08206"	0.824	Down	0.00726	PITG_08206	49.686	1.17	1.127	1.051	0.945	0.881	0.934
Biological Process	GO:0006518	6	peptide metabolic process	4.39162e-05	D0NLT7	"60S ribosomal protein L31, putative OS=Phytophthora infestans (strain T30-4) OX=403677 GN=PITG_13371"	0.767	Down	0.00228	PITG_13371	14.07	1.291	1.183	1.158	0.896	0.933	0.956
Biological Process	GO:0006518	6	peptide metabolic process	4.39162e-05	D0NH95	60S ribosomal protein L32-1 OS=Phytophthora infestans (strain T30-4) OX=403677 GN=PITG_10863	0.825	Down	0.00104	PITG_10863	16.162	1.184	1.174	1.223	0.997	0.949	1.009
Biological Process	GO:0006518	6	peptide metabolic process	4.39162e-05	D0MS26	60S ribosomal protein L21-1 OS=Phytophthora infestans (strain T30-4) OX=403677 GN=PITG_00941	0.724	Down	0.00146	PITG_00941	18.292	1.198	1.134	1.291	0.854	0.904	0.864
Biological Process	GO:0006518	6	peptide metabolic process	4.39162e-05	D0NDA7	Ribosomal protein L37 OS=Phytophthora infestans (strain T30-4) OX=403677 GN=PITG_08834	0.765	Down	0.001	PITG_08834	10.541	1.347	1.298	1.307	0.964	0.995	1.064
Biological Process	GO:0006518	6	peptide metabolic process	4.39162e-05	D0NHB6	40S ribosomal protein S11 OS=Phytophthora infestans (strain T30-4) OX=403677 GN=PITG_10887	0.791	Down	0.00178	PITG_10887	18.355	1.181	1.181	1.182	0.95	0.918	0.936
Biological Process	GO:0006518	6	peptide metabolic process	4.39162e-05	D0NMJ5	40S ribosomal protein S26 OS=Phytophthora infestans (strain T30-4) OX=403677 GN=PITG_13681	0.804	Down	0.0131	PITG_13681	13.616	1.214	1.271	1.142	1.019	0.894	1.002
Biological Process	GO:0006518	6	peptide metabolic process	4.39162e-05	D0MZV7	60S ribosomal protein L6 OS=Phytophthora infestans (strain T30-4) OX=403677 GN=PITG_03294	0.793	Down	7.59e-05	PITG_03294	24.253	1.229	1.225	1.191	0.97	0.974	0.945
Biological Process	GO:0006518	6	peptide metabolic process	4.39162e-05	D0N851	Ribosomal protein L27 OS=Phytophthora infestans (strain T30-4) OX=403677 GN=PITG_06799	0.828	Down	0.000177	PITG_06799	16.432	1.263	1.208	1.252	1.027	1.022	1.033
Biological Process	GO:0006518	6	peptide metabolic process	4.39162e-05	D0NP68	40S ribosomal protein S7 OS=Phytophthora infestans (strain T30-4) OX=403677 GN=PITG_14850	0.829	Down	0.0029	PITG_14850	21.483	1.177	1.087	1.184	0.94	0.966	0.954
Biological Process	GO:0006518	6	peptide metabolic process	4.39162e-05	D0MZN9	40S ribosomal protein S18 OS=Phytophthora infestans (strain T30-4) OX=403677 GN=PITG_03221	0.776	Down	0.00456	PITG_03221	17.578	1.203	1.217	1.114	0.859	0.968	0.915
Biological Process	GO:0006518	6	peptide metabolic process	4.39162e-05	D0N827	40S ribosomal protein S24 OS=Phytophthora infestans (strain T30-4) OX=403677 GN=PITG_06771	0.805	Down	0.000244	PITG_06771	15.669	1.417	1.379	1.336	1.102	1.118	1.108
Biological Process	GO:0006518	6	peptide metabolic process	4.39162e-05	D0NR65	Ribosomal protein L34 OS=Phytophthora infestans (strain T30-4) OX=403677 GN=PITG_15407	0.796	Down	0.000778	PITG_15407	13.217	1.165	1.207	1.206	0.915	0.987	0.947
Biological Process	GO:0006518	6	peptide metabolic process	4.39162e-05	D0MZQ3	60S ribosomal protein L35a-4 OS=Phytophthora infestans (strain T30-4) OX=403677 GN=PITG_03235	0.732	Down	0.000404	PITG_03235	12.453	1.298	1.287	1.26	0.89	0.977	0.947
Biological Process	GO:0006518	6	peptide metabolic process	4.39162e-05	D0N258	60S ribosomal protein L13 OS=Phytophthora infestans (strain T30-4) OX=403677 GN=PITG_04843	0.796	Down	0.00196	PITG_04843	23.044	1.291	1.229	1.17	1.001	0.982	0.955
Biological Process	GO:0006518	6	peptide metabolic process	4.39162e-05	D0N578	Uncharacterized protein OS=Phytophthora infestans (strain T30-4) OX=403677 GN=PITG_06596	0.757	Down	0.00376	PITG_06596	35.79	1.232	1.391	1.407	1.005	1.051	0.994
Biological Process	GO:0006518	6	peptide metabolic process	4.39162e-05	D0MTK6	Uncharacterized protein OS=Phytophthora infestans (strain T30-4) OX=403677 GN=PITG_01580	0.787	Down	0.00192	PITG_01580	10.681	1.19	1.167	1.097	0.928	0.923	0.866
Biological Process	GO:0006518	6	peptide metabolic process	4.39162e-05	D0MU72	"60S ribosomal protein L13, putative OS=Phytophthora infestans (strain T30-4) OX=403677 GN=PITG_01833"	0.817	Down	0.000216	PITG_01833	23.156	1.157	1.18	1.119	0.939	0.946	0.937
peptide biosynthetic process
GO Terms Level 1	GO Terms ID	GO Terms Level	GO Terms Description	Fisher's exact test P value	Protein accession	Protein description	Ratio	Regulated Type	P value	Gene name	MW [kDa]	E3	E2	E1
Biological Process	GO:0043043	7	peptide biosynthetic process	0.000224854	D0MUS0	40S ribosomal protein S8 OS=Phytophthora infestans (strain T30-4) OX=403677 GN=PITG_02053	0.73	Down	0.00026	PITG_02053	24.438	1.239	1.217	1.295	0.918	0.938	0.882
Biological Process	GO:0043043	7	peptide biosynthetic process	0.000224854	D0NKZ4	30S ribosomal protein S9 OS=Phytophthora infestans (strain T30-4) OX=403677 GN=PITG_12697	0.727	Down	0.0003	PITG_12697	36.673	1.355	1.372	1.353	1.006	0.938	1.024
Biological Process	GO:0043043	7	peptide biosynthetic process	0.000224854	D0MWP5	Ribosomal protein L15 OS=Phytophthora infestans (strain T30-4) OX=403677 GN=PITG_02578	0.758	Down	0.000338	PITG_02578	24.475	1.249	1.262	1.239	0.906	0.956	0.982
Biological Process	GO:0043043	7	peptide biosynthetic process	0.000224854	D0NQP0	"39S ribosomal protein L24, mitochondrial, putative OS=Phytophthora infestans (strain T30-4) OX=403677 GN=PITG_14608"	0.669	Down	0.0038	PITG_14608	18.667	1.453	1.193	1.281	0.819	0.902	0.905
Biological Process	GO:0043043	7	peptide biosynthetic process	0.000224854	D0P2D2	40S ribosomal protein S13 OS=Phytophthora infestans (strain T30-4) OX=403677 GN=PITG_20264	0.813	Down	0.000182	PITG_20264	17.261	1.113	1.165	1.152	0.926	0.919	0.942
Biological Process	GO:0043043	7	peptide biosynthetic process	0.000224854	D0NIF6	50S ribosomal protein L3-2 OS=Phytophthora infestans (strain T30-4) OX=403677 GN=PITG_11734	0.822	Down	0.0113	PITG_11734	30.676	1.316	1.288	1.341	1	1.16	1.084
Biological Process	GO:0043043	7	peptide biosynthetic process	0.000224854	D0NLT7	"60S ribosomal protein L31, putative OS=Phytophthora infestans (strain T30-4) OX=403677 GN=PITG_13371"	0.767	Down	0.00228	PITG_13371	14.07	1.291	1.183	1.158	0.896	0.933	0.956
Biological Process	GO:0043043	7	peptide biosynthetic process	0.000224854	D0NH95	60S ribosomal protein L32-1 OS=Phytophthora infestans (strain T30-4) OX=403677 GN=PITG_10863	0.825	Down	0.00104	PITG_10863	16.162	1.184	1.174	1.223	0.997	0.949	1.009
Biological Process	GO:0043043	7	peptide biosynthetic process	0.000224854	D0MS26	60S ribosomal protein L21-1 OS=Phytophthora infestans (strain T30-4) OX=403677 GN=PITG_00941	0.724	Down	0.00146	PITG_00941	18.292	1.198	1.134	1.291	0.854	0.904	0.864
Biological Process	GO:0043043	7	peptide biosynthetic process	0.000224854	D0NDA7	Ribosomal protein L37 OS=Phytophthora infestans (strain T30-4) OX=403677 GN=PITG_08834	0.765	Down	0.001	PITG_08834	10.541	1.347	1.298	1.307	0.964	0.995	1.064
Biological Process	GO:0043043	7	peptide biosynthetic process	0.000224854	D0NHB6	40S ribosomal protein S11 OS=Phytophthora infestans (strain T30-4) OX=403677 GN=PITG_10887	0.791	Down	0.00178	PITG_10887	18.355	1.181	1.181	1.182	0.95	0.918	0.936
Biological Process	GO:0043043	7	peptide biosynthetic process	0.000224854	D0NMJ5	40S ribosomal protein S26 OS=Phytophthora infestans (strain T30-4) OX=403677 GN=PITG_13681	0.804	Down	0.0131	PITG_13681	13.616	1.214	1.271	1.142	1.019	0.894	1.002
Biological Process	GO:0043043	7	peptide biosynthetic process	0.000224854	D0MZV7	60S ribosomal protein L6 OS=Phytophthora infestans (strain T30-4) OX=403677 GN=PITG_03294	0.793	Down	7.59e-05	PITG_03294	24.253	1.229	1.225	1.191	0.97	0.974	0.945
Biological Process	GO:0043043	7	peptide biosynthetic process	0.000224854	D0N851	Ribosomal protein L27 OS=Phytophthora infestans (strain T30-4) OX=403677 GN=PITG_06799	0.828	Down	0.000177	PITG_06799	16.432	1.263	1.208	1.252	1.027	1.022	1.033
Biological Process	GO:0043043	7	peptide biosynthetic process	0.000224854	D0MZN9	40S ribosomal protein S18 OS=Phytophthora infestans (strain T30-4) OX=403677 GN=PITG_03221	0.776	Down	0.00456	PITG_03221	17.578	1.203	1.217	1.114	0.859	0.968	0.915
Biological Process	GO:0043043	7	peptide biosynthetic process	0.000224854	D0NP68	40S ribosomal protein S7 OS=Phytophthora infestans (strain T30-4) OX=403677 GN=PITG_14850	0.829	Down	0.0029	PITG_14850	21.483	1.177	1.087	1.184	0.94	0.966	0.954
Biological Process	GO:0043043	7	peptide biosynthetic process	0.000224854	D0N827	40S ribosomal protein S24 OS=Phytophthora infestans (strain T30-4) OX=403677 GN=PITG_06771	0.805	Down	0.000244	PITG_06771	15.669	1.417	1.379	1.336	1.102	1.118	1.108
Biological Process	GO:0043043	7	peptide biosynthetic process	0.000224854	D0NR65	Ribosomal protein L34 OS=Phytophthora infestans (strain T30-4) OX=403677 GN=PITG_15407	0.796	Down	0.000778	PITG_15407	13.217	1.165	1.207	1.206	0.915	0.987	0.947
Biological Process	GO:0043043	7	peptide biosynthetic process	0.000224854	D0N258	60S ribosomal protein L13 OS=Phytophthora infestans (strain T30-4) OX=403677 GN=PITG_04843	0.796	Down	0.00196	PITG_04843	23.044	1.291	1.229	1.17	1.001	0.982	0.955
Biological Process	GO:0043043	7	peptide biosynthetic process	0.000224854	D0MZQ3	60S ribosomal protein L35a-4 OS=Phytophthora infestans (strain T30-4) OX=403677 GN=PITG_03235	0.732	Down	0.000404	PITG_03235	12.453	1.298	1.287	1.26	0.89	0.977	0.947
Biological Process	GO:0043043	7	peptide biosynthetic process	0.000224854	D0N578	Uncharacterized protein OS=Phytophthora infestans (strain T30-4) OX=403677 GN=PITG_06596	0.757	Down	0.00376	PITG_06596	35.79	1.232	1.391	1.407	1.005	1.051	0.994
Biological Process	GO:0043043	7	peptide biosynthetic process	0.000224854	D0MU72	"60S ribosomal protein L13, putative OS=Phytophthora infestans (strain T30-4) OX=403677 GN=PITG_01833"	0.817	Down	0.000216	PITG_01833	23.156	1.157	1.18	1.119	0.939	0.946	0.937
amide biosynthetic process
GO Terms Level 1	GO Terms ID	GO Terms Level	GO Terms Description	Fisher's exact test P value	Protein accession	Protein description	Ratio	Regulated Type	P value	Gene name	MW [kDa]	E3	E2	E1
Biological Process	GO:0043604	6	amide biosynthetic process	0.000740567	D0MUS0	40S ribosomal protein S8 OS=Phytophthora infestans (strain T30-4) OX=403677 GN=PITG_02053	0.73	Down	0.00026	PITG_02053	24.438	1.239	1.217	1.295	0.918	0.938	0.882
Biological Process	GO:0043604	6	amide biosynthetic process	0.000740567	D0NKZ4	30S ribosomal protein S9 OS=Phytophthora infestans (strain T30-4) OX=403677 GN=PITG_12697	0.727	Down	0.0003	PITG_12697	36.673	1.355	1.372	1.353	1.006	0.938	1.024
Biological Process	GO:0043604	6	amide biosynthetic process	0.000740567	D0MWP5	Ribosomal protein L15 OS=Phytophthora infestans (strain T30-4) OX=403677 GN=PITG_02578	0.758	Down	0.000338	PITG_02578	24.475	1.249	1.262	1.239	0.906	0.956	0.982
Biological Process	GO:0043604	6	amide biosynthetic process	0.000740567	D0NQP0	"39S ribosomal protein L24, mitochondrial, putative OS=Phytophthora infestans (strain T30-4) OX=403677 GN=PITG_14608"	0.669	Down	0.0038	PITG_14608	18.667	1.453	1.193	1.281	0.819	0.902	0.905
Biological Process	GO:0043604	6	amide biosynthetic process	0.000740567	D0P2D2	40S ribosomal protein S13 OS=Phytophthora infestans (strain T30-4) OX=403677 GN=PITG_20264	0.813	Down	0.000182	PITG_20264	17.261	1.113	1.165	1.152	0.926	0.919	0.942
Biological Process	GO:0043604	6	amide biosynthetic process	0.000740567	D0NIF6	50S ribosomal protein L3-2 OS=Phytophthora infestans (strain T30-4) OX=403677 GN=PITG_11734	0.822	Down	0.0113	PITG_11734	30.676	1.316	1.288	1.341	1	1.16	1.084
Biological Process	GO:0043604	6	amide biosynthetic process	0.000740567	D0NLT7	"60S ribosomal protein L31, putative OS=Phytophthora infestans (strain T30-4) OX=403677 GN=PITG_13371"	0.767	Down	0.00228	PITG_13371	14.07	1.291	1.183	1.158	0.896	0.933	0.956
Biological Process	GO:0043604	6	amide biosynthetic process	0.000740567	D0NH95	60S ribosomal protein L32-1 OS=Phytophthora infestans (strain T30-4) OX=403677 GN=PITG_10863	0.825	Down	0.00104	PITG_10863	16.162	1.184	1.174	1.223	0.997	0.949	1.009
Biological Process	GO:0043604	6	amide biosynthetic process	0.000740567	D0MS26	60S ribosomal protein L21-1 OS=Phytophthora infestans (strain T30-4) OX=403677 GN=PITG_00941	0.724	Down	0.00146	PITG_00941	18.292	1.198	1.134	1.291	0.854	0.904	0.864
Biological Process	GO:0043604	6	amide biosynthetic process	0.000740567	D0NDA7	Ribosomal protein L37 OS=Phytophthora infestans (strain T30-4) OX=403677 GN=PITG_08834	0.765	Down	0.001	PITG_08834	10.541	1.347	1.298	1.307	0.964	0.995	1.064
Biological Process	GO:0043604	6	amide biosynthetic process	0.000740567	D0NHB6	40S ribosomal protein S11 OS=Phytophthora infestans (strain T30-4) OX=403677 GN=PITG_10887	0.791	Down	0.00178	PITG_10887	18.355	1.181	1.181	1.182	0.95	0.918	0.936
Biological Process	GO:0043604	6	amide biosynthetic process	0.000740567	D0NMJ5	40S ribosomal protein S26 OS=Phytophthora infestans (strain T30-4) OX=403677 GN=PITG_13681	0.804	Down	0.0131	PITG_13681	13.616	1.214	1.271	1.142	1.019	0.894	1.002
Biological Process	GO:0043604	6	amide biosynthetic process	0.000740567	D0MZV7	60S ribosomal protein L6 OS=Phytophthora infestans (strain T30-4) OX=403677 GN=PITG_03294	0.793	Down	7.59e-05	PITG_03294	24.253	1.229	1.225	1.191	0.97	0.974	0.945
Biological Process	GO:0043604	6	amide biosynthetic process	0.000740567	D0N851	Ribosomal protein L27 OS=Phytophthora infestans (strain T30-4) OX=403677 GN=PITG_06799	0.828	Down	0.000177	PITG_06799	16.432	1.263	1.208	1.252	1.027	1.022	1.033
Biological Process	GO:0043604	6	amide biosynthetic process	0.000740567	D0MZN9	40S ribosomal protein S18 OS=Phytophthora infestans (strain T30-4) OX=403677 GN=PITG_03221	0.776	Down	0.00456	PITG_03221	17.578	1.203	1.217	1.114	0.859	0.968	0.915
Biological Process	GO:0043604	6	amide biosynthetic process	0.000740567	D0NP68	40S ribosomal protein S7 OS=Phytophthora infestans (strain T30-4) OX=403677 GN=PITG_14850	0.829	Down	0.0029	PITG_14850	21.483	1.177	1.087	1.184	0.94	0.966	0.954
Biological Process	GO:0043604	6	amide biosynthetic process	0.000740567	D0N827	40S ribosomal protein S24 OS=Phytophthora infestans (strain T30-4) OX=403677 GN=PITG_06771	0.805	Down	0.000244	PITG_06771	15.669	1.417	1.379	1.336	1.102	1.118	1.108
Biological Process	GO:0043604	6	amide biosynthetic process	0.000740567	D0NR65	Ribosomal protein L34 OS=Phytophthora infestans (strain T30-4) OX=403677 GN=PITG_15407	0.796	Down	0.000778	PITG_15407	13.217	1.165	1.207	1.206	0.915	0.987	0.947
Biological Process	GO:0043604	6	amide biosynthetic process	0.000740567	D0N258	60S ribosomal protein L13 OS=Phytophthora infestans (strain T30-4) OX=403677 GN=PITG_04843	0.796	Down	0.00196	PITG_04843	23.044	1.291	1.229	1.17	1.001	0.982	0.955
Biological Process	GO:0043604	6	amide biosynthetic process	0.000740567	D0MZQ3	60S ribosomal protein L35a-4 OS=Phytophthora infestans (strain T30-4) OX=403677 GN=PITG_03235	0.732	Down	0.000404	PITG_03235	12.453	1.298	1.287	1.26	0.89	0.977	0.947
Biological Process	GO:0043604	6	amide biosynthetic process	0.000740567	D0N578	Uncharacterized protein OS=Phytophthora infestans (strain T30-4) OX=403677 GN=PITG_06596	0.757	Down	0.00376	PITG_06596	35.79	1.232	1.391	1.407	1.005	1.051	0.994
Biological Process	GO:0043604	6	amide biosynthetic process	0.000740567	D0MU72	"60S ribosomal protein L13, putative OS=Phytophthora infestans (strain T30-4) OX=403677 GN=PITG_01833"	0.817	Down	0.000216	PITG_01833	23.156	1.157	1.18	1.119	0.939	0.946	0.937
cellular macromolecule biosynthetic process
GO Terms Level 1	GO Terms ID	GO Terms Level	GO Terms Description	Fisher's exact test P value	Protein accession	Protein description	Ratio	Regulated Type	P value	Gene name	MW [kDa]	E3	E2	E1
Biological Process	GO:0034645	6	cellular macromolecule biosynthetic process	0.00184988	D0MUS0	40S ribosomal protein S8 OS=Phytophthora infestans (strain T30-4) OX=403677 GN=PITG_02053	0.73	Down	0.00026	PITG_02053	24.438	1.239	1.217	1.295	0.918	0.938	0.882
Biological Process	GO:0034645	6	cellular macromolecule biosynthetic process	0.00184988	D0NKZ4	30S ribosomal protein S9 OS=Phytophthora infestans (strain T30-4) OX=403677 GN=PITG_12697	0.727	Down	0.0003	PITG_12697	36.673	1.355	1.372	1.353	1.006	0.938	1.024
Biological Process	GO:0034645	6	cellular macromolecule biosynthetic process	0.00184988	D0MWP5	Ribosomal protein L15 OS=Phytophthora infestans (strain T30-4) OX=403677 GN=PITG_02578	0.758	Down	0.000338	PITG_02578	24.475	1.249	1.262	1.239	0.906	0.956	0.982
Biological Process	GO:0034645	6	cellular macromolecule biosynthetic process	0.00184988	D0NQP0	"39S ribosomal protein L24, mitochondrial, putative OS=Phytophthora infestans (strain T30-4) OX=403677 GN=PITG_14608"	0.669	Down	0.0038	PITG_14608	18.667	1.453	1.193	1.281	0.819	0.902	0.905
Biological Process	GO:0034645	6	cellular macromolecule biosynthetic process	0.00184988	D0P2D2	40S ribosomal protein S13 OS=Phytophthora infestans (strain T30-4) OX=403677 GN=PITG_20264	0.813	Down	0.000182	PITG_20264	17.261	1.113	1.165	1.152	0.926	0.919	0.942
Biological Process	GO:0034645	6	cellular macromolecule biosynthetic process	0.00184988	D0NIF6	50S ribosomal protein L3-2 OS=Phytophthora infestans (strain T30-4) OX=403677 GN=PITG_11734	0.822	Down	0.0113	PITG_11734	30.676	1.316	1.288	1.341	1	1.16	1.084
Biological Process	GO:0034645	6	cellular macromolecule biosynthetic process	0.00184988	D0MRA6	"Dolichyl-diphosphooligosaccharide-protein glycosyltransferase subunit STT3A, putative OS=Phytophthora infestans (strain T30-4) OX=403677 GN=PITG_00632"	0.786	Down	0.00592	PITG_00632	94.242	1.127	1.244	1.187	0.998	0.892	0.907
Biological Process	GO:0034645	6	cellular macromolecule biosynthetic process	0.00184988	D0NWG4	"Calcium/calmodulin-dependent protein kinase, putative OS=Phytophthora infestans (strain T30-4) OX=403677 GN=PITG_17512"	1.242	Up	0.00166	PITG_17512	42.983	0.767	0.811	0.779	1.014	0.979	0.935
Biological Process	GO:0034645	6	cellular macromolecule biosynthetic process	0.00184988	D0NLT7	"60S ribosomal protein L31, putative OS=Phytophthora infestans (strain T30-4) OX=403677 GN=PITG_13371"	0.767	Down	0.00228	PITG_13371	14.07	1.291	1.183	1.158	0.896	0.933	0.956
Biological Process	GO:0034645	6	cellular macromolecule biosynthetic process	0.00184988	D0NH95	60S ribosomal protein L32-1 OS=Phytophthora infestans (strain T30-4) OX=403677 GN=PITG_10863	0.825	Down	0.00104	PITG_10863	16.162	1.184	1.174	1.223	0.997	0.949	1.009
Biological Process	GO:0034645	6	cellular macromolecule biosynthetic process	0.00184988	D0MS26	60S ribosomal protein L21-1 OS=Phytophthora infestans (strain T30-4) OX=403677 GN=PITG_00941	0.724	Down	0.00146	PITG_00941	18.292	1.198	1.134	1.291	0.854	0.904	0.864
Biological Process	GO:0034645	6	cellular macromolecule biosynthetic process	0.00184988	D0NDA7	Ribosomal protein L37 OS=Phytophthora infestans (strain T30-4) OX=403677 GN=PITG_08834	0.765	Down	0.001	PITG_08834	10.541	1.347	1.298	1.307	0.964	0.995	1.064
Biological Process	GO:0034645	6	cellular macromolecule biosynthetic process	0.00184988	D0NHB6	40S ribosomal protein S11 OS=Phytophthora infestans (strain T30-4) OX=403677 GN=PITG_10887	0.791	Down	0.00178	PITG_10887	18.355	1.181	1.181	1.182	0.95	0.918	0.936
Biological Process	GO:0034645	6	cellular macromolecule biosynthetic process	0.00184988	D0NMJ5	40S ribosomal protein S26 OS=Phytophthora infestans (strain T30-4) OX=403677 GN=PITG_13681	0.804	Down	0.0131	PITG_13681	13.616	1.214	1.271	1.142	1.019	0.894	1.002
Biological Process	GO:0034645	6	cellular macromolecule biosynthetic process	0.00184988	D0MZV7	60S ribosomal protein L6 OS=Phytophthora infestans (strain T30-4) OX=403677 GN=PITG_03294	0.793	Down	7.59e-05	PITG_03294	24.253	1.229	1.225	1.191	0.97	0.974	0.945
Biological Process	GO:0034645	6	cellular macromolecule biosynthetic process	0.00184988	D0NU46	Uncharacterized protein OS=Phytophthora infestans (strain T30-4) OX=403677 GN=PITG_16366	0.784	Down	0.000544	PITG_16366	42.667	1.16	1.196	1.177	0.923	0.888	0.96
Biological Process	GO:0034645	6	cellular macromolecule biosynthetic process	0.00184988	D0N851	Ribosomal protein L27 OS=Phytophthora infestans (strain T30-4) OX=403677 GN=PITG_06799	0.828	Down	0.000177	PITG_06799	16.432	1.263	1.208	1.252	1.027	1.022	1.033
Biological Process	GO:0034645	6	cellular macromolecule biosynthetic process	0.00184988	D0NP68	40S ribosomal protein S7 OS=Phytophthora infestans (strain T30-4) OX=403677 GN=PITG_14850	0.829	Down	0.0029	PITG_14850	21.483	1.177	1.087	1.184	0.94	0.966	0.954
Biological Process	GO:0034645	6	cellular macromolecule biosynthetic process	0.00184988	D0NUQ5	Uncharacterized protein OS=Phytophthora infestans (strain T30-4) OX=403677 GN=PITG_16563	1.281	Up	0.00814	PITG_16563	15.165	0.883	0.958	0.888	1.067	1.214	1.214
Biological Process	GO:0034645	6	cellular macromolecule biosynthetic process	0.00184988	D0MZN9	40S ribosomal protein S18 OS=Phytophthora infestans (strain T30-4) OX=403677 GN=PITG_03221	0.776	Down	0.00456	PITG_03221	17.578	1.203	1.217	1.114	0.859	0.968	0.915
Biological Process	GO:0034645	6	cellular macromolecule biosynthetic process	0.00184988	D0N827	40S ribosomal protein S24 OS=Phytophthora infestans (strain T30-4) OX=403677 GN=PITG_06771	0.805	Down	0.000244	PITG_06771	15.669	1.417	1.379	1.336	1.102	1.118	1.108
Biological Process	GO:0034645	6	cellular macromolecule biosynthetic process	0.00184988	D0NR65	Ribosomal protein L34 OS=Phytophthora infestans (strain T30-4) OX=403677 GN=PITG_15407	0.796	Down	0.000778	PITG_15407	13.217	1.165	1.207	1.206	0.915	0.987	0.947
Biological Process	GO:0034645	6	cellular macromolecule biosynthetic process	0.00184988	D0MZQ3	60S ribosomal protein L35a-4 OS=Phytophthora infestans (strain T30-4) OX=403677 GN=PITG_03235	0.732	Down	0.000404	PITG_03235	12.453	1.298	1.287	1.26	0.89	0.977	0.947
Biological Process	GO:0034645	6	cellular macromolecule biosynthetic process	0.00184988	D0N258	60S ribosomal protein L13 OS=Phytophthora infestans (strain T30-4) OX=403677 GN=PITG_04843	0.796	Down	0.00196	PITG_04843	23.044	1.291	1.229	1.17	1.001	0.982	0.955
Biological Process	GO:0034645	6	cellular macromolecule biosynthetic process	0.00184988	D0N578	Uncharacterized protein OS=Phytophthora infestans (strain T30-4) OX=403677 GN=PITG_06596	0.757	Down	0.00376	PITG_06596	35.79	1.232	1.391	1.407	1.005	1.051	0.994
Biological Process	GO:0034645	6	cellular macromolecule biosynthetic process	0.00184988	D0MZZ6	"Callose synthase, putative OS=Phytophthora infestans (strain T30-4) OX=403677 GN=PITG_03335"	0.826	Down	0.0145	PITG_03335	297.29	1.11	1.043	1.13	0.871	0.977	0.864
Biological Process	GO:0034645	6	cellular macromolecule biosynthetic process	0.00184988	D0MU72	"60S ribosomal protein L13, putative OS=Phytophthora infestans (strain T30-4) OX=403677 GN=PITG_01833"	0.817	Down	0.000216	PITG_01833	23.156	1.157	1.18	1.119	0.939	0.946	0.937
glucan metabolic process
GO Terms Level 1	GO Terms ID	GO Terms Level	GO Terms Description	Fisher's exact test P value	Protein accession	Protein description	Ratio	Regulated Type	P value	Gene name	MW [kDa]	E3	E2	E1
Biological Process	GO:0044042	6	glucan metabolic process	0.012077	D0NKC8	Glucanase OS=Phytophthora infestans (strain T30-4) OX=403677 GN=PITG_12344	1.288	Up	0.013	PITG_12344	33.321	0.83	0.855	0.894	1.174	1.157	0.99
Biological Process	GO:0044042	6	glucan metabolic process	0.012077	D0NWG4	"Calcium/calmodulin-dependent protein kinase, putative OS=Phytophthora infestans (strain T30-4) OX=403677 GN=PITG_17512"	1.242	Up	0.00166	PITG_17512	42.983	0.767	0.811	0.779	1.014	0.979	0.935
Biological Process	GO:0044042	6	glucan metabolic process	0.012077	D0MZZ6	"Callose synthase, putative OS=Phytophthora infestans (strain T30-4) OX=403677 GN=PITG_03335"	0.826	Down	0.0145	PITG_03335	297.29	1.11	1.043	1.13	0.871	0.977	0.864
cellular polysaccharide metabolic process
GO Terms Level 1	GO Terms ID	GO Terms Level	GO Terms Description	Fisher's exact test P value	Protein accession	Protein description	Ratio	Regulated Type	P value	Gene name	MW [kDa]	E3	E2	E1
Biological Process	GO:0044264	6	cellular polysaccharide metabolic process	0.012077	D0NKC8	Glucanase OS=Phytophthora infestans (strain T30-4) OX=403677 GN=PITG_12344	1.288	Up	0.013	PITG_12344	33.321	0.83	0.855	0.894	1.174	1.157	0.99
Biological Process	GO:0044264	6	cellular polysaccharide metabolic process	0.012077	D0NWG4	"Calcium/calmodulin-dependent protein kinase, putative OS=Phytophthora infestans (strain T30-4) OX=403677 GN=PITG_17512"	1.242	Up	0.00166	PITG_17512	42.983	0.767	0.811	0.779	1.014	0.979	0.935
Biological Process	GO:0044264	6	cellular polysaccharide metabolic process	0.012077	D0MZZ6	"Callose synthase, putative OS=Phytophthora infestans (strain T30-4) OX=403677 GN=PITG_03335"	0.826	Down	0.0145	PITG_03335	297.29	1.11	1.043	1.13	0.871	0.977	0.864
cellular glucan metabolic process
GO Terms Level 1	GO Terms ID	GO Terms Level	GO Terms Description	Fisher's exact test P value	Protein accession	Protein description	Ratio	Regulated Type	P value	Gene name	MW [kDa]	E3	E2	E1
Biological Process	GO:0006073	7	cellular glucan metabolic process	0.012077	D0NKC8	Glucanase OS=Phytophthora infestans (strain T30-4) OX=403677 GN=PITG_12344	1.288	Up	0.013	PITG_12344	33.321	0.83	0.855	0.894	1.174	1.157	0.99
Biological Process	GO:0006073	7	cellular glucan metabolic process	0.012077	D0NWG4	"Calcium/calmodulin-dependent protein kinase, putative OS=Phytophthora infestans (strain T30-4) OX=403677 GN=PITG_17512"	1.242	Up	0.00166	PITG_17512	42.983	0.767	0.811	0.779	1.014	0.979	0.935
Biological Process	GO:0006073	7	cellular glucan metabolic process	0.012077	D0MZZ6	"Callose synthase, putative OS=Phytophthora infestans (strain T30-4) OX=403677 GN=PITG_03335"	0.826	Down	0.0145	PITG_03335	297.29	1.11	1.043	1.13	0.871	0.977	0.864
protein processing
GO Terms Level 1	GO Terms ID	GO Terms Level	GO Terms Description	Fisher's exact test P value	Protein accession	Protein description	Ratio	Regulated Type	P value	Gene name	MW [kDa]	E3	E2	E1
Biological Process	GO:0016485	7	protein processing	0.0234459	D0N9Q7	"Signal peptidase complex subunit 3, putative OS=Phytophthora infestans (strain T30-4) OX=403677 GN=PITG_08206"	0.824	Down	0.00726	PITG_08206	49.686	1.17	1.127	1.051	0.945	0.881	0.934
Biological Process	GO:0016485	7	protein processing	0.0234459	D0MTK6	Uncharacterized protein OS=Phytophthora infestans (strain T30-4) OX=403677 GN=PITG_01580	0.787	Down	0.00192	PITG_01580	10.681	1.19	1.167	1.097	0.928	0.923	0.866
protein maturation
GO Terms Level 1	GO Terms ID	GO Terms Level	GO Terms Description	Fisher's exact test P value	Protein accession	Protein description	Ratio	Regulated Type	P value	Gene name	MW [kDa]	E3	E2	E1
Biological Process	GO:0051604	6	protein maturation	0.0234459	D0N9Q7	"Signal peptidase complex subunit 3, putative OS=Phytophthora infestans (strain T30-4) OX=403677 GN=PITG_08206"	0.824	Down	0.00726	PITG_08206	49.686	1.17	1.127	1.051	0.945	0.881	0.934
Biological Process	GO:0051604	6	protein maturation	0.0234459	D0MTK6	Uncharacterized protein OS=Phytophthora infestans (strain T30-4) OX=403677 GN=PITG_01580	0.787	Down	0.00192	PITG_01580	10.681	1.19	1.167	1.097	0.928	0.923	0.866
cellular carbohydrate biosynthetic process
GO Terms Level 1	GO Terms ID	GO Terms Level	GO Terms Description	Fisher's exact test P value	Protein accession	Protein description	Ratio	Regulated Type	P value	Gene name	MW [kDa]	E3	E2	E1
Biological Process	GO:0034637	7	cellular carbohydrate biosynthetic process	0.0484805	D0NWG4	"Calcium/calmodulin-dependent protein kinase, putative OS=Phytophthora infestans (strain T30-4) OX=403677 GN=PITG_17512"	1.242	Up	0.00166	PITG_17512	42.983	0.767	0.811	0.779	1.014	0.979	0.935
Biological Process	GO:0034637	7	cellular carbohydrate biosynthetic process	0.0484805	D0MZZ6	"Callose synthase, putative OS=Phytophthora infestans (strain T30-4) OX=403677 GN=PITG_03335"	0.826	Down	0.0145	PITG_03335	297.29	1.11	1.043	1.13	0.871	0.977	0.864
Biological Process	GO:0034637	7	cellular carbohydrate biosynthetic process	0.0484805	D0NBJ6	"Trehalose-phosphatase, putative OS=Phytophthora infestans (strain T30-4) OX=403677 GN=PITG_09389"	1.277	Up	0.00618	PITG_09389	135.16	0.874	0.81	0.919	1.058	1.1	1.167
