# Supplementary material for: Ethylicin Prevents Potato Late Blight by Disrupting Protein Biosynthesis of Phytophthora infestans
Source: Pathogens. 2020 Apr 19;9(4):299. doi: 10.3390/pathogens9040299 (PMC7238019; doi:10.3390/pathogens9040299)
Supplement: Supplementary file 1 [file pathogens-09-00299-s001.zip › supplement Figures and Tables/Table S6.xlsx]

## Sheet: Table S6A
KEGG pathway with p value <0.05 in ethylicin-treated sample
KEGG pathway	Mapping	Background	All Mapping	All Background	Fold enrichment	Fisher's exact test p value	-log10(p value)	Related proteins
pif03010 Ribosome	24	95	80	1320	4.17	1.42321e-10	9.85	D0MUS0 D0NKZ4 D0MYV3 D0NQP0 D0P2D2 D0MWP5 D0NIF6 D0NLT7 D0NH95 D0MS26 D0NHB6 D0NDA7 D0NMJ5 D0MZV7 D0MZN9 D0NP68 D0N851 D0N827 D0NR65 D0N258 D0MZQ3 D0NV06 D0MQD2 D0MU72
pif03060 Protein export	5	15	80	1320	5.5	0.00134099	2.87	D0N9Q7 D0N2Z2 D0NFX3 D0NY60 D0MWE3
pif00350 Tyrosine metabolism	3	14	80	1320	3.54	0.0480605	1.32	D0MUV8 D0NGP0 D0NEZ7

## Sheet: Table S6B
The DEPs in KEGG pathways with p value <0.05 in ethylicin-treated sample
pif03010 Ribosome
KEGG pathway	Fisher's exact test p value	Protein accession	Protein description	E/DMSO Ratio	Regulated Type	P value	Gene name	MW [kDa]	DMSO3	DMSO2	DMSO1	E3	E2	E1
pif03010 Ribosome	1.42321e-10	D0MUS0	40S ribosomal protein S8 OS=Phytophthora infestans (strain T30-4) OX=403677 GN=PITG_02053	0.73	Down	0.00026	PITG_02053	24.438	1.239	1.217	1.295	0.918	0.938	0.882
pif03010 Ribosome	1.42321e-10	D0NKZ4	30S ribosomal protein S9 OS=Phytophthora infestans (strain T30-4) OX=403677 GN=PITG_12697	0.727	Down	0.0003	PITG_12697	36.673	1.355	1.372	1.353	1.006	0.938	1.024
pif03010 Ribosome	1.42321e-10	D0MYV3	"Ribosomal protein L28, putative OS=Phytophthora infestans (strain T30-4) OX=403677 GN=PITG_03916"	0.696	Down	4.5e-05	PITG_03916	15.582	1.313	1.295	1.379	0.918	0.927	0.931
pif03010 Ribosome	1.42321e-10	D0NQP0	"39S ribosomal protein L24, mitochondrial, putative OS=Phytophthora infestans (strain T30-4) OX=403677 GN=PITG_14608"	0.669	Down	0.0038	PITG_14608	18.667	1.453	1.193	1.281	0.819	0.902	0.905
pif03010 Ribosome	1.42321e-10	D0P2D2	40S ribosomal protein S13 OS=Phytophthora infestans (strain T30-4) OX=403677 GN=PITG_20264	0.813	Down	0.000182	PITG_20264	17.261	1.113	1.165	1.152	0.926	0.919	0.942
pif03010 Ribosome	1.42321e-10	D0MWP5	Ribosomal protein L15 OS=Phytophthora infestans (strain T30-4) OX=403677 GN=PITG_02578	0.758	Down	0.000338	PITG_02578	24.475	1.249	1.262	1.239	0.906	0.956	0.982
pif03010 Ribosome	1.42321e-10	D0NIF6	50S ribosomal protein L3-2 OS=Phytophthora infestans (strain T30-4) OX=403677 GN=PITG_11734	0.822	Down	0.0113	PITG_11734	30.676	1.316	1.288	1.341	1	1.16	1.084
pif03010 Ribosome	1.42321e-10	D0NLT7	"60S ribosomal protein L31, putative OS=Phytophthora infestans (strain T30-4) OX=403677 GN=PITG_13371"	0.767	Down	0.00228	PITG_13371	14.07	1.291	1.183	1.158	0.896	0.933	0.956
pif03010 Ribosome	1.42321e-10	D0NH95	60S ribosomal protein L32-1 OS=Phytophthora infestans (strain T30-4) OX=403677 GN=PITG_10863	0.825	Down	0.00104	PITG_10863	16.162	1.184	1.174	1.223	0.997	0.949	1.009
pif03010 Ribosome	1.42321e-10	D0MS26	60S ribosomal protein L21-1 OS=Phytophthora infestans (strain T30-4) OX=403677 GN=PITG_00941	0.724	Down	0.00146	PITG_00941	18.292	1.198	1.134	1.291	0.854	0.904	0.864
pif03010 Ribosome	1.42321e-10	D0NHB6	40S ribosomal protein S11 OS=Phytophthora infestans (strain T30-4) OX=403677 GN=PITG_10887	0.791	Down	0.00178	PITG_10887	18.355	1.181	1.181	1.182	0.95	0.918	0.936
pif03010 Ribosome	1.42321e-10	D0NDA7	Ribosomal protein L37 OS=Phytophthora infestans (strain T30-4) OX=403677 GN=PITG_08834	0.765	Down	0.001	PITG_08834	10.541	1.347	1.298	1.307	0.964	0.995	1.064
pif03010 Ribosome	1.42321e-10	D0NMJ5	40S ribosomal protein S26 OS=Phytophthora infestans (strain T30-4) OX=403677 GN=PITG_13681	0.804	Down	0.0131	PITG_13681	13.616	1.214	1.271	1.142	1.019	0.894	1.002
pif03010 Ribosome	1.42321e-10	D0MZV7	60S ribosomal protein L6 OS=Phytophthora infestans (strain T30-4) OX=403677 GN=PITG_03294	0.793	Down	7.59e-05	PITG_03294	24.253	1.229	1.225	1.191	0.97	0.974	0.945
pif03010 Ribosome	1.42321e-10	D0MZN9	40S ribosomal protein S18 OS=Phytophthora infestans (strain T30-4) OX=403677 GN=PITG_03221	0.776	Down	0.00456	PITG_03221	17.578	1.203	1.217	1.114	0.859	0.968	0.915
pif03010 Ribosome	1.42321e-10	D0NP68	40S ribosomal protein S7 OS=Phytophthora infestans (strain T30-4) OX=403677 GN=PITG_14850	0.829	Down	0.0029	PITG_14850	21.483	1.177	1.087	1.184	0.94	0.966	0.954
pif03010 Ribosome	1.42321e-10	D0N851	Ribosomal protein L27 OS=Phytophthora infestans (strain T30-4) OX=403677 GN=PITG_06799	0.828	Down	0.000177	PITG_06799	16.432	1.263	1.208	1.252	1.027	1.022	1.033
pif03010 Ribosome	1.42321e-10	D0N827	40S ribosomal protein S24 OS=Phytophthora infestans (strain T30-4) OX=403677 GN=PITG_06771	0.805	Down	0.000244	PITG_06771	15.669	1.417	1.379	1.336	1.102	1.118	1.108
pif03010 Ribosome	1.42321e-10	D0NR65	Ribosomal protein L34 OS=Phytophthora infestans (strain T30-4) OX=403677 GN=PITG_15407	0.796	Down	0.000778	PITG_15407	13.217	1.165	1.207	1.206	0.915	0.987	0.947
pif03010 Ribosome	1.42321e-10	D0N258	60S ribosomal protein L13 OS=Phytophthora infestans (strain T30-4) OX=403677 GN=PITG_04843	0.796	Down	0.00196	PITG_04843	23.044	1.291	1.229	1.17	1.001	0.982	0.955
pif03010 Ribosome	1.42321e-10	D0MZQ3	60S ribosomal protein L35a-4 OS=Phytophthora infestans (strain T30-4) OX=403677 GN=PITG_03235	0.732	Down	0.000404	PITG_03235	12.453	1.298	1.287	1.26	0.89	0.977	0.947
pif03010 Ribosome	1.42321e-10	D0NV06	"60S ribosomal protein L24, putative OS=Phytophthora infestans (strain T30-4) OX=403677 GN=PITG_17093"	0.832	Down	0.0023	PITG_17093	17.102	1.151	1.184	1.149	0.93	1.012	0.955
pif03010 Ribosome	1.42321e-10	D0MQD2	40S ribosomal protein S10 OS=Phytophthora infestans (strain T30-4) OX=403677 GN=PITG_00266	0.818	Down	0.00296	PITG_00266	16.489	1.253	1.186	1.165	0.98	1.022	0.947
pif03010 Ribosome	1.42321e-10	D0MU72	"60S ribosomal protein L13, putative OS=Phytophthora infestans (strain T30-4) OX=403677 GN=PITG_01833"	0.817	Down	0.000216	PITG_01833	23.156	1.157	1.18	1.119	0.939	0.946	0.937
pif03060 Protein export
KEGG pathway	Fisher's exact test p value	Protein accession	Protein description	Ratio	Regulated Type	P value	Gene name	MW [kDa]	DMSO3	DMSO2	DMSO1	E3	E2	E1
pif03060 Protein export	0.00134099	D0N9Q7	"Signal peptidase complex subunit 3, putative OS=Phytophthora infestans (strain T30-4) OX=403677 GN=PITG_08206"	0.824	Down	0.00726	PITG_08206	49.686	1.17	1.127	1.051	0.945	0.881	0.934
pif03060 Protein export	0.00134099	D0N2Z2	Non-selective Cation Channel-2 (NSCC2) Family OS=Phytophthora infestans (strain T30-4) OX=403677 GN=PITG_05501	0.733	Down	0.00538	PITG_05501	38.917	1.389	1.223	1.172	0.881	0.948	0.944
pif03060 Protein export	0.00134099	D0NFX3	"Mitochondrial inner membrane protease subunit, putative OS=Phytophthora infestans (strain T30-4) OX=403677 GN=PITG_10994"	1.26	Up	0.000801	PITG_10994	18.074	0.982	1.043	0.998	1.236	1.313	1.26
pif03060 Protein export	0.00134099	D0NY60	"Protein transporter Sec61 subunit alpha, putative OS=Phytophthora infestans (strain T30-4) OX=403677 GN=PITG_18089"	0.765	Down	0.000599	PITG_18089	52.405	1.114	1.146	1.101	0.862	0.819	0.891
pif03060 Protein export	0.00134099	D0MWE3	Translocation protein SEC63 OS=Phytophthora infestans (strain T30-4) OX=403677 GN=PITG_02467	0.775	Down	0.0068	PITG_02467	69.329	1.065	1.107	1.214	0.846	0.848	0.929
pif00350 Tyrosine metabolism
KEGG pathway	Fisher's exact test p value	Protein accession	Protein description	Ratio	Regulated Type	P value	Gene name	MW [kDa]	DMSO3	DMSO2	DMSO1	E3	E2	E1
pif00350 Tyrosine metabolism	0.0480605	D0MUV8	"Aspartate aminotransferase, putative OS=Phytophthora infestans (strain T30-4) OX=403677 GN=PITG_01195"	0.787	Down	0.0149	PITG_01195	74.328	1.298	1.162	1.153	0.868	0.968	1.007
pif00350 Tyrosine metabolism	0.0480605	D0NGP0	"Alcohol dehydrogenase, putative OS=Phytophthora infestans (strain T30-4) OX=403677 GN=PITG_11293"	1.238	Up	0.022	PITG_11293	38.286	0.875	0.928	0.818	1.045	1.019	1.182
pif00350 Tyrosine metabolism	0.0480605	D0NEZ7	"Alcohol dehydrogenase, putative OS=Phytophthora infestans (strain T30-4) OX=403677 GN=PITG_10292"	0.678	Down	0.000102	PITG_10292	44.439	1.491	1.476	1.393	1.005	0.96	0.993
