# Supplementary material for: Ethylicin Prevents Potato Late Blight by Disrupting Protein Biosynthesis of Phytophthora infestans
Source: Pathogens. 2020 Apr 19;9(4):299. doi: 10.3390/pathogens9040299 (PMC7238019; doi:10.3390/pathogens9040299)
Supplement: Supplementary file 1 [file pathogens-09-00299-s001.zip › supplement Figures and Tables/Table S7.xlsx]

## Sheet: Table S7
The detailed information in GO term of peptide metabolic process and peptide biosynthetic process
peptide metabolic process
GO Terms Level 1	GO Terms ID	GO Terms Level	GO Terms Description	Fisher's exact test P value	Protein accession	Protein description	E/DMSO Ratio	Regulated Type	P value	Gene name	MW [kDa]	DMSO3	DMSO2	DMSO1	E3	E2	E1
Biological Process	GO:0006518	6	peptide metabolic process	4.39162e-05	D0MUS0	40S ribosomal protein S8 OS=Phytophthora infestans (strain T30-4) OX=403677 GN=PITG_02053	0.73	Down	0.00026	PITG_02053	24.438	1.239	1.217	1.295	0.918	0.938	0.882
Biological Process	GO:0006518	6	peptide metabolic process	4.39162e-05	D0NKZ4	30S ribosomal protein S9 OS=Phytophthora infestans (strain T30-4) OX=403677 GN=PITG_12697	0.727	Down	0.0003	PITG_12697	36.673	1.355	1.372	1.353	1.006	0.938	1.024
Biological Process	GO:0006518	6	peptide metabolic process	4.39162e-05	D0MWP5	Ribosomal protein L15 OS=Phytophthora infestans (strain T30-4) OX=403677 GN=PITG_02578	0.758	Down	0.000338	PITG_02578	24.475	1.249	1.262	1.239	0.906	0.956	0.982
Biological Process	GO:0006518	6	peptide metabolic process	4.39162e-05	D0NQP0	"39S ribosomal protein L24, mitochondrial, putative OS=Phytophthora infestans (strain T30-4) OX=403677 GN=PITG_14608"	0.669	Down	0.0038	PITG_14608	18.667	1.453	1.193	1.281	0.819	0.902	0.905
Biological Process	GO:0006518	6	peptide metabolic process	4.39162e-05	D0P2D2	40S ribosomal protein S13 OS=Phytophthora infestans (strain T30-4) OX=403677 GN=PITG_20264	0.813	Down	0.000182	PITG_20264	17.261	1.113	1.165	1.152	0.926	0.919	0.942
Biological Process	GO:0006518	6	peptide metabolic process	4.39162e-05	D0NIF6	50S ribosomal protein L3-2 OS=Phytophthora infestans (strain T30-4) OX=403677 GN=PITG_11734	0.822	Down	0.0113	PITG_11734	30.676	1.316	1.288	1.341	1	1.16	1.084
Biological Process	GO:0006518	6	peptide metabolic process	4.39162e-05	D0N9Q7	"Signal peptidase complex subunit 3, putative OS=Phytophthora infestans (strain T30-4) OX=403677 GN=PITG_08206"	0.824	Down	0.00726	PITG_08206	49.686	1.17	1.127	1.051	0.945	0.881	0.934
Biological Process	GO:0006518	6	peptide metabolic process	4.39162e-05	D0NLT7	"60S ribosomal protein L31, putative OS=Phytophthora infestans (strain T30-4) OX=403677 GN=PITG_13371"	0.767	Down	0.00228	PITG_13371	14.07	1.291	1.183	1.158	0.896	0.933	0.956
Biological Process	GO:0006518	6	peptide metabolic process	4.39162e-05	D0NH95	60S ribosomal protein L32-1 OS=Phytophthora infestans (strain T30-4) OX=403677 GN=PITG_10863	0.825	Down	0.00104	PITG_10863	16.162	1.184	1.174	1.223	0.997	0.949	1.009
Biological Process	GO:0006518	6	peptide metabolic process	4.39162e-05	D0MS26	60S ribosomal protein L21-1 OS=Phytophthora infestans (strain T30-4) OX=403677 GN=PITG_00941	0.724	Down	0.00146	PITG_00941	18.292	1.198	1.134	1.291	0.854	0.904	0.864
Biological Process	GO:0006518	6	peptide metabolic process	4.39162e-05	D0NDA7	Ribosomal protein L37 OS=Phytophthora infestans (strain T30-4) OX=403677 GN=PITG_08834	0.765	Down	0.001	PITG_08834	10.541	1.347	1.298	1.307	0.964	0.995	1.064
Biological Process	GO:0006518	6	peptide metabolic process	4.39162e-05	D0NHB6	40S ribosomal protein S11 OS=Phytophthora infestans (strain T30-4) OX=403677 GN=PITG_10887	0.791	Down	0.00178	PITG_10887	18.355	1.181	1.181	1.182	0.95	0.918	0.936
Biological Process	GO:0006518	6	peptide metabolic process	4.39162e-05	D0NMJ5	40S ribosomal protein S26 OS=Phytophthora infestans (strain T30-4) OX=403677 GN=PITG_13681	0.804	Down	0.0131	PITG_13681	13.616	1.214	1.271	1.142	1.019	0.894	1.002
Biological Process	GO:0006518	6	peptide metabolic process	4.39162e-05	D0MZV7	60S ribosomal protein L6 OS=Phytophthora infestans (strain T30-4) OX=403677 GN=PITG_03294	0.793	Down	7.59e-05	PITG_03294	24.253	1.229	1.225	1.191	0.97	0.974	0.945
Biological Process	GO:0006518	6	peptide metabolic process	4.39162e-05	D0N851	Ribosomal protein L27 OS=Phytophthora infestans (strain T30-4) OX=403677 GN=PITG_06799	0.828	Down	0.000177	PITG_06799	16.432	1.263	1.208	1.252	1.027	1.022	1.033
Biological Process	GO:0006518	6	peptide metabolic process	4.39162e-05	D0NP68	40S ribosomal protein S7 OS=Phytophthora infestans (strain T30-4) OX=403677 GN=PITG_14850	0.829	Down	0.0029	PITG_14850	21.483	1.177	1.087	1.184	0.94	0.966	0.954
Biological Process	GO:0006518	6	peptide metabolic process	4.39162e-05	D0MZN9	40S ribosomal protein S18 OS=Phytophthora infestans (strain T30-4) OX=403677 GN=PITG_03221	0.776	Down	0.00456	PITG_03221	17.578	1.203	1.217	1.114	0.859	0.968	0.915
Biological Process	GO:0006518	6	peptide metabolic process	4.39162e-05	D0N827	40S ribosomal protein S24 OS=Phytophthora infestans (strain T30-4) OX=403677 GN=PITG_06771	0.805	Down	0.000244	PITG_06771	15.669	1.417	1.379	1.336	1.102	1.118	1.108
Biological Process	GO:0006518	6	peptide metabolic process	4.39162e-05	D0NR65	Ribosomal protein L34 OS=Phytophthora infestans (strain T30-4) OX=403677 GN=PITG_15407	0.796	Down	0.000778	PITG_15407	13.217	1.165	1.207	1.206	0.915	0.987	0.947
Biological Process	GO:0006518	6	peptide metabolic process	4.39162e-05	D0MZQ3	60S ribosomal protein L35a-4 OS=Phytophthora infestans (strain T30-4) OX=403677 GN=PITG_03235	0.732	Down	0.000404	PITG_03235	12.453	1.298	1.287	1.26	0.89	0.977	0.947
Biological Process	GO:0006518	6	peptide metabolic process	4.39162e-05	D0N258	60S ribosomal protein L13 OS=Phytophthora infestans (strain T30-4) OX=403677 GN=PITG_04843	0.796	Down	0.00196	PITG_04843	23.044	1.291	1.229	1.17	1.001	0.982	0.955
Biological Process	GO:0006518	6	peptide metabolic process	4.39162e-05	D0N578	Uncharacterized protein OS=Phytophthora infestans (strain T30-4) OX=403677 GN=PITG_06596	0.757	Down	0.00376	PITG_06596	35.79	1.232	1.391	1.407	1.005	1.051	0.994
Biological Process	GO:0006518	6	peptide metabolic process	4.39162e-05	D0MTK6	Uncharacterized protein OS=Phytophthora infestans (strain T30-4) OX=403677 GN=PITG_01580	0.787	Down	0.00192	PITG_01580	10.681	1.19	1.167	1.097	0.928	0.923	0.866
Biological Process	GO:0006518	6	peptide metabolic process	4.39162e-05	D0MU72	"60S ribosomal protein L13, putative OS=Phytophthora infestans (strain T30-4) OX=403677 GN=PITG_01833"	0.817	Down	0.000216	PITG_01833	23.156	1.157	1.18	1.119	0.939	0.946	0.937
peptide biosynthetic process
GO Terms Level 1	GO Terms ID	GO Terms Level	GO Terms Description	Fisher's exact test P value	Protein accession	Protein description	E/DMSO Ratio	Regulated Type	P value	Gene name	MW [kDa]	DMSO3	DMSO2	DMSO1	E3	E2	E1
Biological Process	GO:0043043	7	peptide biosynthetic process	0.000224854	D0MUS0	40S ribosomal protein S8 OS=Phytophthora infestans (strain T30-4) OX=403677 GN=PITG_02053	0.73	Down	0.00026	PITG_02053	24.438	1.239	1.217	1.295	0.918	0.938	0.882
Biological Process	GO:0043043	7	peptide biosynthetic process	0.000224854	D0NKZ4	30S ribosomal protein S9 OS=Phytophthora infestans (strain T30-4) OX=403677 GN=PITG_12697	0.727	Down	0.0003	PITG_12697	36.673	1.355	1.372	1.353	1.006	0.938	1.024
Biological Process	GO:0043043	7	peptide biosynthetic process	0.000224854	D0MWP5	Ribosomal protein L15 OS=Phytophthora infestans (strain T30-4) OX=403677 GN=PITG_02578	0.758	Down	0.000338	PITG_02578	24.475	1.249	1.262	1.239	0.906	0.956	0.982
Biological Process	GO:0043043	7	peptide biosynthetic process	0.000224854	D0NQP0	"39S ribosomal protein L24, mitochondrial, putative OS=Phytophthora infestans (strain T30-4) OX=403677 GN=PITG_14608"	0.669	Down	0.0038	PITG_14608	18.667	1.453	1.193	1.281	0.819	0.902	0.905
Biological Process	GO:0043043	7	peptide biosynthetic process	0.000224854	D0P2D2	40S ribosomal protein S13 OS=Phytophthora infestans (strain T30-4) OX=403677 GN=PITG_20264	0.813	Down	0.000182	PITG_20264	17.261	1.113	1.165	1.152	0.926	0.919	0.942
Biological Process	GO:0043043	7	peptide biosynthetic process	0.000224854	D0NIF6	50S ribosomal protein L3-2 OS=Phytophthora infestans (strain T30-4) OX=403677 GN=PITG_11734	0.822	Down	0.0113	PITG_11734	30.676	1.316	1.288	1.341	1	1.16	1.084
Biological Process	GO:0043043	7	peptide biosynthetic process	0.000224854	D0NLT7	"60S ribosomal protein L31, putative OS=Phytophthora infestans (strain T30-4) OX=403677 GN=PITG_13371"	0.767	Down	0.00228	PITG_13371	14.07	1.291	1.183	1.158	0.896	0.933	0.956
Biological Process	GO:0043043	7	peptide biosynthetic process	0.000224854	D0NH95	60S ribosomal protein L32-1 OS=Phytophthora infestans (strain T30-4) OX=403677 GN=PITG_10863	0.825	Down	0.00104	PITG_10863	16.162	1.184	1.174	1.223	0.997	0.949	1.009
Biological Process	GO:0043043	7	peptide biosynthetic process	0.000224854	D0MS26	60S ribosomal protein L21-1 OS=Phytophthora infestans (strain T30-4) OX=403677 GN=PITG_00941	0.724	Down	0.00146	PITG_00941	18.292	1.198	1.134	1.291	0.854	0.904	0.864
Biological Process	GO:0043043	7	peptide biosynthetic process	0.000224854	D0NDA7	Ribosomal protein L37 OS=Phytophthora infestans (strain T30-4) OX=403677 GN=PITG_08834	0.765	Down	0.001	PITG_08834	10.541	1.347	1.298	1.307	0.964	0.995	1.064
Biological Process	GO:0043043	7	peptide biosynthetic process	0.000224854	D0NHB6	40S ribosomal protein S11 OS=Phytophthora infestans (strain T30-4) OX=403677 GN=PITG_10887	0.791	Down	0.00178	PITG_10887	18.355	1.181	1.181	1.182	0.95	0.918	0.936
Biological Process	GO:0043043	7	peptide biosynthetic process	0.000224854	D0NMJ5	40S ribosomal protein S26 OS=Phytophthora infestans (strain T30-4) OX=403677 GN=PITG_13681	0.804	Down	0.0131	PITG_13681	13.616	1.214	1.271	1.142	1.019	0.894	1.002
Biological Process	GO:0043043	7	peptide biosynthetic process	0.000224854	D0MZV7	60S ribosomal protein L6 OS=Phytophthora infestans (strain T30-4) OX=403677 GN=PITG_03294	0.793	Down	7.59e-05	PITG_03294	24.253	1.229	1.225	1.191	0.97	0.974	0.945
Biological Process	GO:0043043	7	peptide biosynthetic process	0.000224854	D0N851	Ribosomal protein L27 OS=Phytophthora infestans (strain T30-4) OX=403677 GN=PITG_06799	0.828	Down	0.000177	PITG_06799	16.432	1.263	1.208	1.252	1.027	1.022	1.033
Biological Process	GO:0043043	7	peptide biosynthetic process	0.000224854	D0MZN9	40S ribosomal protein S18 OS=Phytophthora infestans (strain T30-4) OX=403677 GN=PITG_03221	0.776	Down	0.00456	PITG_03221	17.578	1.203	1.217	1.114	0.859	0.968	0.915
Biological Process	GO:0043043	7	peptide biosynthetic process	0.000224854	D0NP68	40S ribosomal protein S7 OS=Phytophthora infestans (strain T30-4) OX=403677 GN=PITG_14850	0.829	Down	0.0029	PITG_14850	21.483	1.177	1.087	1.184	0.94	0.966	0.954
Biological Process	GO:0043043	7	peptide biosynthetic process	0.000224854	D0N827	40S ribosomal protein S24 OS=Phytophthora infestans (strain T30-4) OX=403677 GN=PITG_06771	0.805	Down	0.000244	PITG_06771	15.669	1.417	1.379	1.336	1.102	1.118	1.108
Biological Process	GO:0043043	7	peptide biosynthetic process	0.000224854	D0NR65	Ribosomal protein L34 OS=Phytophthora infestans (strain T30-4) OX=403677 GN=PITG_15407	0.796	Down	0.000778	PITG_15407	13.217	1.165	1.207	1.206	0.915	0.987	0.947
Biological Process	GO:0043043	7	peptide biosynthetic process	0.000224854	D0N258	60S ribosomal protein L13 OS=Phytophthora infestans (strain T30-4) OX=403677 GN=PITG_04843	0.796	Down	0.00196	PITG_04843	23.044	1.291	1.229	1.17	1.001	0.982	0.955
Biological Process	GO:0043043	7	peptide biosynthetic process	0.000224854	D0MZQ3	60S ribosomal protein L35a-4 OS=Phytophthora infestans (strain T30-4) OX=403677 GN=PITG_03235	0.732	Down	0.000404	PITG_03235	12.453	1.298	1.287	1.26	0.89	0.977	0.947
Biological Process	GO:0043043	7	peptide biosynthetic process	0.000224854	D0N578	Uncharacterized protein OS=Phytophthora infestans (strain T30-4) OX=403677 GN=PITG_06596	0.757	Down	0.00376	PITG_06596	35.79	1.232	1.391	1.407	1.005	1.051	0.994
Biological Process	GO:0043043	7	peptide biosynthetic process	0.000224854	D0MU72	"60S ribosomal protein L13, putative OS=Phytophthora infestans (strain T30-4) OX=403677 GN=PITG_01833"	0.817	Down	0.000216	PITG_01833	23.156	1.157	1.18	1.119	0.939	0.946	0.937
