# Supplementary material for: Ethylicin Prevents Potato Late Blight by Disrupting Protein Biosynthesis of Phytophthora infestans
Source: Pathogens. 2020 Apr 19;9(4):299. doi: 10.3390/pathogens9040299 (PMC7238019; doi:10.3390/pathogens9040299)
Supplement: Supplementary file 1 [file pathogens-09-00299-s001.zip › supplement Figures and Tables/Table S8.xlsx]

## Sheet: Table S8
The DEPs related to virulence induced by ethylicin in Pathogen-Host Interaction database
Protein accession	Protein description	E/DMSO Ratio	Regulated Type	E/DMSO P value	Gene name	MW [kDa]
D0N283	"ADP/ATP translocase, putative OS=Phytophthora infestans (strain T30-4) OX=403677 GN=PITG_04868"	0.817	Down	7.88e-05	PITG_04868	33.81
D0NSI1	Hsp70-like protein OS=Phytophthora infestans (strain T30-4) OX=403677 GN=PITG_15771	0.714	Down	4.44e-06	PITG_15771	98.102
D0MS50	"Mannitol dehydrogenase, putative OS=Phytophthora infestans (strain T30-4) OX=403677 GN=PITG_00972"	0.721	Down	0.00474	PITG_00972	38.142
D0MV43	"Glycoside hydrolase, putative OS=Phytophthora infestans (strain T30-4) OX=403677 GN=PITG_01283"	0.816	Down	0.0485	PITG_01283	255.7
D0MRA6	"Dolichyl-diphosphooligosaccharide-protein glycosyltransferase subunit STT3A, putative OS=Phytophthora infestans (strain T30-4) OX=403677 GN=PITG_00632"	0.786	Down	0.00592	PITG_00632	94.242
D0N2Z2	Non-selective Cation Channel-2 (NSCC2) Family OS=Phytophthora infestans (strain T30-4) OX=403677 GN=PITG_05501	0.733	Down	0.00538	PITG_05501	38.917
D0P4B7	"Cytochrome P450, putative OS=Phytophthora infestans (strain T30-4) OX=403677 GN=PITG_21759"	0.777	Down	0.0244	PITG_21759	65.753
D0MRF7	"Cytochrome oxidase assembly protein, putative OS=Phytophthora infestans (strain T30-4) OX=403677 GN=PITG_00688"	0.802	Down	0.003	PITG_00688	51.165
D0NE24	"Diaminopimelate decarboxylase, putative OS=Phytophthora infestans (strain T30-4) OX=403677 GN=PITG_10007"	0.81	Down	0.0375	PITG_10007	57.476
D0NDB8	"Mannitol dehydrogenase, putative OS=Phytophthora infestans (strain T30-4) OX=403677 GN=PITG_08846"	0.772	Down	1.84e-05	PITG_08846	37.593
D0NVW3	"12-oxophytodienoate reductase, putative OS=Phytophthora infestans (strain T30-4) OX=403677 GN=PITG_17360"	0.717	Down	3.91e-05	PITG_17360	41.111
D0NAR3	"12-oxophytodienoate reductase, putative OS=Phytophthora infestans (strain T30-4) OX=403677 GN=PITG_08491"	0.777	Down	0.00214	PITG_08491	54.196
D0NGA0	"Fumarate reductase flavoprotein subunit, putative OS=Phytophthora infestans (strain T30-4) OX=403677 GN=PITG_11138"	0.713	Down	0.00734	PITG_11138	51.326
D0NHN0	ATP-binding Cassette (ABC) Superfamily OS=Phytophthora infestans (strain T30-4) OX=403677 GN=PITG_11969	0.67	Down	0.00644	PITG_11969	153.52
D0NEJ9	Acyl-CoA desaturase OS=Phytophthora infestans (strain T30-4) OX=403677 GN=PITG_10195	0.719	Down	0.000384	PITG_10195	36.906
D0N3L1	"Glycine amidinotransferase, mitochondrial OS=Phytophthora infestans (strain T30-4) OX=403677 GN=PITG_05117"	0.811	Down	1.53e-05	PITG_05117	45.72
D0NK39	"Inorganic phosphate transporter, putative OS=Phytophthora infestans (strain T30-4) OX=403677 GN=PITG_13020"	0.538	Down	0.00244	PITG_13020	51.958
D0NK25	"Solute carrier family 2, facilitated glucose transporter, putative OS=Phytophthora infestans (strain T30-4) OX=403677 GN=PITG_13005"	0.624	Down	0.00272	PITG_13005	53.181
D0NVW2	"Calcium/calmodulin-dependent protein kinase kinase, putative OS=Phytophthora infestans (strain T30-4) OX=403677 GN=PITG_17359"	0.656	Down	0.000242	PITG_17359	202.78
D0MWI5	"LETM1 and EF-hand domain-containing protein 1, putative OS=Phytophthora infestans (strain T30-4) OX=403677 GN=PITG_02515"	0.725	Down	0.00334	PITG_02515	87.338
D0NTP4	"Protein kinase, putative OS=Phytophthora infestans (strain T30-4) OX=403677 GN=PITG_16461"	0.787	Down	0.00426	PITG_16461	94.449
D0N8B7	Pyruvate kinase OS=Phytophthora infestans (strain T30-4) OX=403677 GN=PITG_07405	0.824	Down	0.000197	PITG_07405	57.412
D0MX43	Uncharacterized protein OS=Phytophthora infestans (strain T30-4) OX=403677 GN=PITG_02749	0.768	Down	0.0468	PITG_02749	34.927
D0RLX6	Major Facilitator Superfamily (MFS) OS=Phytophthora infestans (strain T30-4) OX=403677 GN=PITG_22157	0.544	Down	0.0154	PITG_22157	51.905
D0P1I0	ADP-ribosylation factor family OS=Phytophthora infestans (strain T30-4) OX=403677 GN=PITG_20206	0.766	Down	0.0152	PITG_20206	20.276
D0NDD2	"Mannitol dehydrogenase, putative OS=Phytophthora infestans (strain T30-4) OX=403677 GN=PITG_08866"	0.737	Down	4.19e-05	PITG_08866	37.709
D0MZW4	"DEAD/DEAH box RNA helicase, putative OS=Phytophthora infestans (strain T30-4) OX=403677 GN=PITG_03301"	0.807	Down	0.0039	PITG_03301	65.172
D0NAY9	Uncharacterized protein OS=Phytophthora infestans (strain T30-4) OX=403677 GN=PITG_08580	0.832	Down	0.00822	PITG_08580	38.665
D0MR65	Nitric oxide dioxygenase (Pi-NOD1) OS=Phytophthora infestans (strain T30-4) OX=403677 GN=PITG_22661	0.774	Down	0.0135	PITG_22661	51.894
D0N6M7	ATP-binding Cassette (ABC) Superfamily OS=Phytophthora infestans (strain T30-4) OX=403677 GN=PITG_06863	0.822	Down	0.00472	PITG_06863	152.07
D0NE03	Uncharacterized protein OS=Phytophthora infestans (strain T30-4) OX=403677 GN=PITG_09986	0.826	Down	0.0288	PITG_09986	84.763
D0MYS3	Histone H2A OS=Phytophthora infestans (strain T30-4) OX=403677 GN=PITG_03881	0.749	Down	0.0247	PITG_03881	14.664
D0NVB4	Mitochondrial Carrier (MC) Family OS=Phytophthora infestans (strain T30-4) OX=403677 GN=PITG_16661	0.822	Down	0.000236	PITG_16661	36.689
D0NLZ2	"Aspartokinase, putative OS=Phytophthora infestans (strain T30-4) OX=403677 GN=PITG_13429"	0.799	Down	0.00154	PITG_13429	64.306
D0NK16	Uncharacterized protein OS=Phytophthora infestans (strain T30-4) OX=403677 GN=PITG_12996	0.522	Down	0.0119	PITG_12996	29.145
D0NW17	Mitochondrial Carrier (MC) Family OS=Phytophthora infestans (strain T30-4) OX=403677 GN=PITG_17425	0.832	Down	0.0133	PITG_17425	36.827
D0NHB6	40S ribosomal protein S11 OS=Phytophthora infestans (strain T30-4) OX=403677 GN=PITG_10887	0.791	Down	0.00178	PITG_10887	18.355
D0NEZ7	"Alcohol dehydrogenase, putative OS=Phytophthora infestans (strain T30-4) OX=403677 GN=PITG_10292"	0.678	Down	0.000102	PITG_10292	44.439
D0NV04	Histone chaperone ASF1-like protein OS=Phytophthora infestans (strain T30-4) OX=403677 GN=PITG_17091	0.759	Down	0.000977	PITG_17091	28.806
D0MZZ6	"Callose synthase, putative OS=Phytophthora infestans (strain T30-4) OX=403677 GN=PITG_03335"	0.826	Down	0.0145	PITG_03335	297.29
D0NLM8	RNA-binding protein NOB1 OS=Phytophthora infestans (strain T30-4) OX=403677 GN=PITG_13300	0.732	Down	0.0421	PITG_13300	54.889
D0N471	Argininosuccinate synthase OS=Phytophthora infestans (strain T30-4) OX=403677 GN=PITG_05374	0.789	Down	0.00032	PITG_05374	51.117
D0N1N0	"Trimethyllysine dioxygenase, putative OS=Phytophthora infestans (strain T30-4) OX=403677 GN=PITG_04618"	0.771	Down	0.000558	PITG_04618	49.572
D0MYC5	"Pyruvate, phosphate dikinase OS=Phytophthora infestans (strain T30-4) OX=403677 GN=PITG_03724"	0.645	Down	1.96e-05	PITG_03724	98.367
D0NBJ6	"Trehalose-phosphatase, putative OS=Phytophthora infestans (strain T30-4) OX=403677 GN=PITG_09389"	1.277	Up	0.00618	PITG_09389	135.16
D0NNQ8	"1,3-beta-glucanosyltransferase OS=Phytophthora infestans (strain T30-4) OX=403677 GN=PITG_14141"	1.339	Up	0.00364	PITG_14141	54.624
D0NH54	Uncharacterized protein OS=Phytophthora infestans (strain T30-4) OX=403677 GN=PITG_10815	1.224	Up	0.0411	PITG_10815	48.828
D0NX74	Maltose O-acetyltransferase OS=Phytophthora infestans (strain T30-4) OX=403677 GN=PITG_18183	1.224	Up	0.0103	PITG_18183	21.491
D0MQP3	"Cathepsin B, cysteine protease family C01A, putative OS=Phytophthora infestans (strain T30-4) OX=403677 GN=PITG_00395"	1.297	Up	0.00104	PITG_00395	43.042
D0NGJ7	Heat shock 70 kDa protein OS=Phytophthora infestans (strain T30-4) OX=403677 GN=PITG_11249	2.191	Up	5.8e-05	PITG_11249	71.66
D0MTD1	"Beta-glucosidase, putative OS=Phytophthora infestans (strain T30-4) OX=403677 GN=PITG_01484"	1.25	Up	0.0187	PITG_01484	59.699
D0NZ18	"Acetyl-CoA carboxylase, putative OS=Phytophthora infestans (strain T30-4) OX=403677 GN=PITG_18706"	1.213	Up	4.42e-05	PITG_18706	258.92
D0N3X0	Uncharacterized protein OS=Phytophthora infestans (strain T30-4) OX=403677 GN=PITG_05253	1.481	Up	0.00114	PITG_05253	26.969
D0NST7	Heat shock protein 101 OS=Phytophthora infestans (strain T30-4) OX=403677 GN=PITG_16074	1.582	Up	0.04	PITG_16074	96.6
D0MWL3	Pectinesterase OS=Phytophthora infestans (strain T30-4) OX=403677 GN=PITG_02545	1.274	Up	8.44e-05	PITG_02545	36.346
D0P1F2	Kinesin-like protein OS=Phytophthora infestans (strain T30-4) OX=403677 GN=PITG_20348	1.389	Up	0.00102	PITG_20348	102.26
D0NST2	Heat shock protein 101 OS=Phytophthora infestans (strain T30-4) OX=403677 GN=PITG_16069	1.638	Up	0.000285	PITG_16069	100.59
D0MR22	"Ubiquitin-conjugating enzyme E2, putative OS=Phytophthora infestans (strain T30-4) OX=403677 GN=PITG_00537"	1.419	Up	0.00208	PITG_00537	19.535
D0NDE6	ADP-ribosylation factor family OS=Phytophthora infestans (strain T30-4) OX=403677 GN=PITG_08880	1.285	Up	0.00504	PITG_08880	20.653
D0NGP0	"Alcohol dehydrogenase, putative OS=Phytophthora infestans (strain T30-4) OX=403677 GN=PITG_11293"	1.238	Up	0.022	PITG_11293	38.286
D0NWG4	"Calcium/calmodulin-dependent protein kinase, putative OS=Phytophthora infestans (strain T30-4) OX=403677 GN=PITG_17512"	1.242	Up	0.00166	PITG_17512	42.983
D0NUH2	Transglutaminase elicitor M81D OS=Phytophthora infestans (strain T30-4) OX=403677 GN=PITG_16959	1.244	Up	0.000803	PITG_16959	57.259
D0NBJ4	"Aspartyl protease family A01A, putative OS=Phytophthora infestans (strain T30-4) OX=403677 GN=PITG_09387"	1.215	Up	0.0175	PITG_09387	90.036
D0N841	Glucanase OS=Phytophthora infestans (strain T30-4) OX=403677 GN=PITG_06788	1.372	Up	0.000245	PITG_06788	56.195
D0NCP9	"CUG-BP-and ETR-3-like factor, putative OS=Phytophthora infestans (strain T30-4) OX=403677 GN=PITG_09744"	1.26	Up	0.00126	PITG_09744	27.46
D0NA98	"cGMP-dependent protein kinase, putative OS=Phytophthora infestans (strain T30-4) OX=403677 GN=PITG_08304"	1.262	Up	0.000135	PITG_08304	122.55
D0NKH0	"Cutinase, putative OS=Phytophthora infestans (strain T30-4) OX=403677 GN=PITG_12422"	1.348	Up	0.0047	PITG_12422	21.849
D0NTB0	Uncharacterized protein OS=Phytophthora infestans (strain T30-4) OX=403677 GN=PITG_16176	1.204	Up	0.00932	PITG_16176	35.665
D0NEY9	"Cellulose binding elicitor lectin (CBEL), putative OS=Phytophthora infestans (strain T30-4) OX=403677 GN=PITG_10284"	1.303	Up	0.000861	PITG_10284	41.694
D0NA71	Crinkler (CRN) family protein OS=Phytophthora infestans (strain T30-4) OX=403677 GN=PITG_22848	1.233	Up	4.26e-05	PITG_22848	42.644
D0MY49	"Cellulose binding elicitor lectin (CBEL), putative OS=Phytophthora infestans (strain T30-4) OX=403677 GN=PITG_03639"	1.553	Up	1.73e-05	PITG_03639	27.124
D0NVB5	"Avr1 secreted RxLR effector peptide protein, putative OS=Phytophthora infestans (strain T30-4) OX=403677 GN=PITG_16663"	1.412	Up	0.0313	PITG_16663	23.42
